# Supplementary material for: Assessing the impact of pregnancy and birth factors on the maternal and infant microbiota
Source: Microbiome Res Rep. 2023 Jul 24;2(4):29. doi: 10.20517/mrr.2023.32 (PMC10688794; doi:10.20517/mrr.2023.32)
Supplement: Supplementary file 1 [file mrr-2-4-29-SupplementaryMaterials.xlsx]

## Sheet: Table S1
Biological covariates of microbiota taxonomic and functional variation
Metadata Feature	Sample Type					* P values calculated with envfit
	All Samples	Mum Vaginal	Mum Saliva	Baby Saliva	Baby Stool
Microbiota Taxonomy
Sample Type	0.001	NA	NA	NA	NA
Perinatal time period	0.001	0.001	0.001	NA	NA
Origin (Mum/ Baby)	0.001	NA	NA	NA	NA
Age over 35	0.842	0.579	0.771	0.878	0.334
BMI	0.546	0.681	0.481	0.471	0.806
Gravida Para 1	0.19	0.018	0.018	0.035	0.127
Vaginal Delivery	0.458	0.92	0.172	0.618	0.61
Gestational age (> 37 weeks)	0.722	0.643	0.942	0.076	0.36
Male infant	0.369	0.879	0.811	0.618	0.09
Birth weight (<2.5kg)	0.894	0.677	0.871	0.705	0.944
Birth weight (>4kg)	0.535	0.534	0.034	0.761	0.995
Breastfeeding	0.17	0.454	0.339	0.193	0.593
Antibiotics at delivery	0.513	0.681	0.551	0.692	0.813
Postpartum antibiotic exposure	0.507	0.5	0.211	0.537	0.343
Maternal Atopy	0.985	0.167	0.977	0.83	0.388
GBS positive	0.964	0.509	0.804	0.787	0.804
Microbiota Function - Enzymes
Sample Type	0.001	NA	NA	NA	NA
Perinatal time period	0.001	0.001	0.002	NA	NA
Origin (Mum/ Baby)	0.001	NA	NA	NA	NA
Age over 35	0.745	0.761	0.51	0.825	0.643
BMI	0.8	0.709	0.45	0.418	0.938
Gravida Para 1	0.053	0.028	0.3	0.006	0.323
Vaginal Delivery	0.802	0.879	0.23	0.53	0.006
Gestational age (> 37 weeks)	0.91	0.669	0.479	0.27	0.992
Male infant	0.629	0.855	0.128	0.815	0.429
Birth weight (<2.5kg)	0.907	0.865	0.657	0.526	0.999
Birth weight (>4kg)	0.394	0.38	0.057	0.619	0.826
Breastfeeding	0.683	0.641	0.823	0.435	0.925
Antibiotics at delivery	0.283	0.667	0.092	0.244	0.114
Postpartum antibiotic exposure	0.779	0.651	0.591	0.132	0.143
Maternal Atopy	0.603	0.216	0.585	0.133	0.77
GBS positive	0.592	0.452	0.826	0.365	0.801
Microbiota Function - Pathways
Sample Type	0.001	NA	NA	NA	NA
Perinatal time period	0.001	0.001	0.001	NA	NA
Origin (Mum/ Baby)	0.001	NA	NA	NA	NA
Age over 35	0.433	0.579	0.717	0.523	0.453
BMI	0.683	0.681	0.698	0.512	0.39
Gravida Para 1	0.036	0.018	0.511	0.077	0.481
Vaginal Delivery	0.222	0.92	0.21	0.765	0.016
Gestational age (> 37 weeks)	0.515	0.643	0.694	0.303	0.732
Male infant	0.834	0.879	0.197	0.67	0.032
Birth weight (<2.5kg)	0.583	0.677	0.998	0.631	0.765
Birth weight (>4kg)	0.543	0.534	0.06	0.654	0.467
Breastfeeding	0.094	0.454	0.189	0.188	0.828
Antibiotics at delivery	0.198	0.681	0.465	0.371	0.151
Postpartum antibiotic exposure	0.167	0.5	0.244	0.297	0.439
Maternal Atopy	0.658	0.167	0.8	0.652	0.987
GBS positive	0.615	0.509	0.267	0.482	0.865

## Sheet: Table S2
Sample Type	Feature	Metadata_Factor	Value	Coef	pval	qval	SV-taxonomy
Vaginal	SV_142	Time	a_Prenatal	0.000405101	1.00504e-06	0.000896495	Bacteria:Bacteroidetes:Bacteroidia:Bacteroidales:Bacteroidaceae:Bacteroides
Vaginal	SV_181	Time	a_Prenatal	0.000369816	6.18543e-06	0.00183913	Bacteria:Firmicutes:Clostridia:Clostridiales:Peptostreptococcaceae:Peptoclostridium
Vaginal	SV_223	Time	a_Prenatal	0.000369063	5.7549e-06	0.00183913	Bacteria:Firmicutes:Clostridia:Clostridiales:Lachnospiraceae:Blautia
Vaginal	SV_75	Time	a_Prenatal	0.000340177	5.09419e-05	0.00227201	Bacteria:Fusobacteria:Fusobacteriia:Fusobacteriales:Fusobacteriaceae:Fusobacterium
Vaginal	SV_80	Time	a_Prenatal	0.000327332	4.33482e-05	0.00227201	Bacteria:Bacteroidetes:Bacteroidia:Bacteroidales:Porphyromonadaceae:Porphyromonas
Vaginal	SV_84	Time	a_Prenatal	0.000734358	1.44871e-05	0.00227201	Bacteria:Firmicutes:Clostridia:Clostridiales:Lachnospiraceae:Blautia
Vaginal	SV_98	Time	a_Prenatal	0.000323067	3.7266e-05	0.00227201	Bacteria:Firmicutes:Negativicutes:Selenomonadales:Veillonellaceae:Veillonella
Vaginal	SV_118	Time	a_Prenatal	0.000321845	4.51359e-05	0.00227201	Bacteria:Bacteroidetes:Bacteroidia:Flavobacteriales:Weeksellaceae:Bergeyella
Vaginal	SV_137	Time	a_Prenatal	0.000363229	3.58942e-05	0.00227201	Bacteria:Actinobacteria:Actinobacteria:Actinomycetales:Actinomycetaceae:Actinomyces
Vaginal	SV_146	Time	a_Prenatal	0.000326506	2.46767e-05	0.00227201	Bacteria:Fusobacteria:Fusobacteriia:Fusobacteriales:Leptotrichiaceae:Leptotrichia
Vaginal	SV_154	Time	a_Prenatal	0.000328654	2.80373e-05	0.00227201	Bacteria:Actinobacteria:Actinobacteria:Bifidobacteriales:Bifidobacteriaceae:Bifidobacterium
Vaginal	SV_161	Time	a_Prenatal	0.000318256	4.78403e-05	0.00227201	Bacteria:Bacteroidetes:Bacteroidia:Bacteroidales:Prevotellaceae:Prevotella
Vaginal	SV_164	Time	a_Prenatal	0.000319936	4.06643e-05	0.00227201	Bacteria:Actinobacteria:Actinobacteria:Corynebacteriales:Corynebacteriaceae:Corynebacterium
Vaginal	SV_167	Time	a_Prenatal	0.00039014	4.63477e-05	0.00227201	Bacteria:Firmicutes:Clostridia:Clostridiales:Lachnospiraceae:Blautia
Vaginal	SV_170	Time	a_Prenatal	0.000330533	3.49865e-05	0.00227201	Bacteria:Proteobacteria:Gammaproteobacteria:Betaproteobacteriales:Neisseriaceae:Kingella
Vaginal	SV_183	Time	a_Prenatal	0.000329724	2.53824e-05	0.00227201	Bacteria:Fusobacteria:Fusobacteriia:Fusobacteriales:Leptotrichiaceae:Leptotrichia
Vaginal	SV_212	Time	a_Prenatal	0.000352689	1.45706e-05	0.00227201	Bacteria:Actinobacteria:Coriobacteriia:Coriobacteriales:Coriobacteriaceae:Collinsella
Vaginal	SV_226	Time	a_Prenatal	0.000362234	1.63984e-05	0.00227201	Bacteria:Firmicutes:Erysipelotrichia:Erysipelotrichales:Erysipelotrichaceae:Holdemanella
Vaginal	SV_234	Time	a_Prenatal	0.000337633	1.86093e-05	0.00227201	Bacteria:Firmicutes:Bacilli:Lactobacillales:Streptococcaceae:Lactococcus
Vaginal	SV_356	Time	a_Prenatal	0.000319931	4.8991e-05	0.00227201	Bacteria:Firmicutes:Clostridia:Clostridiales:Lachnospiraceae:Eisenbergiella
Vaginal	SV_79	Time	a_Prenatal	0.00033696	6.50236e-05	0.00256655	Bacteria:Proteobacteria:Gammaproteobacteria:Pasteurellales:Pasteurellaceae:Actinobacillus
Vaginal	SV_103	Time	a_Prenatal	0.000322505	6.31588e-05	0.00256655	Bacteria:Proteobacteria:Gammaproteobacteria:Pasteurellales:Pasteurellaceae:Mannheimia
Vaginal	SV_134	Time	a_Prenatal	0.000315728	6.61778e-05	0.00256655	Bacteria:Bacteroidetes:Bacteroidia:Bacteroidales:Prevotellaceae:Prevotella
Vaginal	SV_191	Time	a_Prenatal	0.00031234	6.97423e-05	0.00259209	Bacteria:Firmicutes:Clostridia:Clostridiales:Lachnospiraceae:Tyzzerella_4
Vaginal	SV_209	Time	a_Prenatal	0.000307142	7.64122e-05	0.00272639	Bacteria:Proteobacteria:Gammaproteobacteria:Pseudomonadales:Moraxellaceae:Acinetobacter
Vaginal	SV_208	Time	a_Prenatal	0.000305783	9.08395e-05	0.00311649	Bacteria:Fusobacteria:Fusobacteriia:Fusobacteriales:Leptotrichiaceae:Leptotrichia
Vaginal	SV_122	Time	a_Prenatal	0.000302749	0.000102565	0.00338844	Bacteria:Firmicutes:Bacilli:Lactobacillales:Lactobacillaceae:Lactobacillus
Vaginal	SV_95	Time	a_Prenatal	0.000313463	0.000113018	0.00360043	Bacteria:Bacteroidetes:Bacteroidia:Bacteroidales:Porphyromonadaceae:Porphyromonas
Vaginal	SV_101	Time	a_Prenatal	0.00040027	0.000118142	0.0036339	Bacteria:Firmicutes:Clostridia:Clostridiales:Clostridiaceae_1:Clostridium_sensu_stricto_1
Vaginal	SV_62	Time	a_Prenatal	0.000943832	0.00012962	0.00380135	Bacteria:Firmicutes:Clostridia:Clostridiales:Clostridiaceae_1:Clostridium_sensu_stricto_1
Vaginal	SV_165	Time	a_Prenatal	0.000345759	0.00013211	0.00380135	Bacteria:Firmicutes:Clostridia:Clostridiales:Lachnospiraceae:NA
Vaginal	SV_159	Time	a_Prenatal	0.000295036	0.000159671	0.00445082	Bacteria:Actinobacteria:Actinobacteria:Actinomycetales:Actinomycetaceae:Actinomyces
Vaginal	SV_63	Time	a_Prenatal	0.00074045	0.000179942	0.0048639	Bacteria:Actinobacteria:Actinobacteria:Actinomycetales:Actinomycetaceae:Actinomyces
Vaginal	SV_231	Time	a_Prenatal	0.000425401	0.000186485	0.0048925	Bacteria:Firmicutes:Negativicutes:Selenomonadales:Veillonellaceae:Dialister
Vaginal	SV_102	Time	a_Prenatal	0.00029882	0.000211776	0.00535059	Bacteria:Proteobacteria:Gammaproteobacteria:Betaproteobacteriales:Burkholderiaceae:Lautropia
Vaginal	SV_158	Time	a_Prenatal	0.000296516	0.000215943	0.00535059	Bacteria:Firmicutes:Clostridia:Clostridiales:Ruminococcaceae:Flavonifractor
Vaginal	SV_93	Time	a_Prenatal	0.000611026	0.000239575	0.0057757	Bacteria:Proteobacteria:Gammaproteobacteria:Enterobacteriales:Enterobacteriaceae:NA
Vaginal	SV_2	Time	a_Prenatal	0.179764	0.000262393	0.00600141	Bacteria:Firmicutes:Bacilli:Lactobacillales:Lactobacillaceae:Lactobacillus:acidophilus/crispatus
Vaginal	SV_114	Time	a_Prenatal	0.000298739	0.000257669	0.00600141	Bacteria:Firmicutes:Clostridia:Clostridiales:Lachnospiraceae:NA
Vaginal	SV_89	Time	a_Prenatal	-0.00517117	0.000305763	0.00681851	Bacteria:Firmicutes:Negativicutes:Selenomonadales:Veillonellaceae:Dialister
Vaginal	SV_166	Time	a_Prenatal	0.000433805	0.000355603	0.00773653	Bacteria:Bacteroidetes:Bacteroidia:Bacteroidales:Tannerellaceae:Parabacteroides
Vaginal	SV_140	Time	a_Prenatal	0.000281388	0.000410913	0.00854917	Bacteria:Actinobacteria:Coriobacteriia:Coriobacteriales:Atopobiaceae:Atopobium
Vaginal	SV_151	Time	a_Prenatal	0.000312777	0.000412124	0.00854917	Bacteria:Firmicutes:Bacilli:Lactobacillales:Streptococcaceae:Streptococcus
Vaginal	SV_3	G_1	G_1	-0.0622733	0.000437249	0.00886423	Bacteria:Proteobacteria:Gammaproteobacteria:Enterobacteriales:Enterobacteriaceae:Escherichia/Shigella
Vaginal	SV_284	Time	a_Prenatal	0.000319828	0.000567507	0.0112493	Bacteria:Actinobacteria:Actinobacteria:Actinomycetales:Actinomycetaceae:Actinomyces
Vaginal	SV_58	Time	a_Prenatal	0.000914664	0.000597428	0.0113656	Bacteria:Firmicutes:Clostridia:Clostridiales:Clostridiaceae_1:Clostridium_sensu_stricto_1
Vaginal	SV_61	Time	a_Prenatal	0.00041855	0.000598862	0.0113656	Bacteria:Actinobacteria:Actinobacteria:Micrococcales:Micrococcaceae:Rothia
Vaginal	SV_94	Time	a_Prenatal	0.000307287	0.000682911	0.0126908	Bacteria:Actinobacteria:Actinobacteria:Actinomycetales:Actinomycetaceae:Actinomyces
Vaginal	SV_178	Time	a_Prenatal	0.000450937	0.000749466	0.0136433	Bacteria:Firmicutes:Negativicutes:Selenomonadales:Veillonellaceae:Megasphaera
Vaginal	SV_113	Time	a_Prenatal	-0.00293555	0.000935095	0.0166821	Bacteria:Firmicutes:Clostridia:Clostridiales:Lachnospiraceae:Howardella
Vaginal	SV_10	Time	a_Prenatal	-0.0446539	0.000967226	0.0168507	Bacteria:Bacteroidetes:Bacteroidia:Bacteroidales:Prevotellaceae:Prevotella
Vaginal	SV_86	Time	a_Prenatal	0.000286211	0.000982325	0.0168507	Bacteria:Bacteroidetes:Bacteroidia:Bacteroidales:Porphyromonadaceae:Porphyromonas
Vaginal	SV_190	Time	a_Prenatal	0.000287212	0.00106979	0.0180048	Bacteria:Firmicutes:Clostridia:Clostridiales:Lachnospiraceae:Anaerostipes
Vaginal	SV_60	Time	a_Prenatal	0.000825742	0.00121108	0.0200052	Bacteria:Proteobacteria:Gammaproteobacteria:Enterobacteriales:Enterobacteriaceae:Klebsiella
Vaginal	SV_206	Time	a_Prenatal	0.000457256	0.00127084	0.0206108	Bacteria:Firmicutes:Bacilli:Lactobacillales:Lactobacillaceae:Lactobacillus
Vaginal	SV_41	Time	a_Prenatal	0.000753127	0.00139151	0.0221648	Bacteria:Firmicutes:Bacilli:Lactobacillales:Lactobacillaceae:Lactobacillus
Vaginal	SV_11	G_1	G_1	-0.00605536	0.00191523	0.0299716	Bacteria:Firmicutes:Negativicutes:Selenomonadales:Veillonellaceae:Veillonella
Vaginal	SV_67	Time	a_Prenatal	0.000263371	0.00200363	0.0301339	Bacteria:Firmicutes:Bacilli:Lactobacillales:Streptococcaceae:Streptococcus
Vaginal	SV_69	Time	a_Prenatal	0.000271181	0.00202694	0.0301339	Bacteria:Bacteroidetes:Bacteroidia:Bacteroidales:Prevotellaceae:Alloprevotella
Vaginal	SV_76	Time	a_Prenatal	0.000364323	0.00200918	0.0301339	Bacteria:Firmicutes:Bacilli:Lactobacillales:Aerococcaceae:Abiotrophia
Vaginal	SV_87	Time	a_Prenatal	-0.00604305	0.00206319	0.0301699	Bacteria:Epsilonbacteraeota:Campylobacteria:Campylobacterales:Campylobacteraceae:Campylobacter
Vaginal	SV_106	Time	a_Prenatal	0.00191732	0.00246194	0.0354202	Bacteria:Firmicutes:Bacilli:Lactobacillales:Lactobacillaceae:Lactobacillus
Vaginal	SV_83	Time	a_Prenatal	-0.00896604	0.00259698	0.03677	Bacteria:Bacteroidetes:Bacteroidia:Bacteroidales:Prevotellaceae:Prevotella_6
Vaginal	SV_43	Time	a_Prenatal	-0.0101478	0.00281327	0.0392099	Bacteria:Firmicutes:Clostridia:Clostridiales:Family_XI:Anaerococcus
Vaginal	SV_73	Time	Birth	0.00929188	0.00363017	0.0493578	Bacteria:Actinobacteria:Actinobacteria:Corynebacteriales:Corynebacteriaceae:Corynebacterium_1
Vaginal	SV_90	Time	Birth	0.00389529	0.00365204	0.0493578	Bacteria:Actinobacteria:Actinobacteria:Corynebacteriales:Corynebacteriaceae:Lawsonella
Vaginal	SV_56	Time	a_Prenatal	0.000767144	0.00373849	0.0497722	Bacteria:Firmicutes:Clostridia:Clostridiales:Clostridiaceae_1:Clostridium_sensu_stricto_1
Vaginal	SV_40	Time	a_Prenatal	-0.0124065	0.00430099	0.0564188	Bacteria:Firmicutes:Negativicutes:Selenomonadales:Veillonellaceae:Dialister
Vaginal	SV_155	Time	a_Prenatal	0.0018501	0.00450566	0.0582471	Bacteria:Firmicutes:Clostridia:Clostridiales:Clostridiaceae_1:Clostridium_sensu_stricto_1
Vaginal	SV_46	Time	a_Prenatal	-0.0117158	0.0055286	0.0704502	Bacteria:Firmicutes:Negativicutes:Selenomonadales:Veillonellaceae:Dialister
Vaginal	SV_30	Time	Birth	0.0232592	0.00569243	0.0715161	Bacteria:Firmicutes:Clostridia:Clostridiales:Family_XI:Finegoldia
Vaginal	SV_36	Time	Birth	-0.00093569	0.00610118	0.0755868	Bacteria:Firmicutes:Clostridia:Clostridiales:Lachnospiraceae:NA
Vaginal	SV_100	Time	a_Prenatal	-0.00439764	0.00663655	0.0810932	Bacteria:Firmicutes:Clostridia:Clostridiales:Family_XI:Anaerococcus
Vaginal	SV_17	Time	a_Prenatal	-0.0359167	0.00695513	0.0838375	Bacteria:Firmicutes:Bacilli:Lactobacillales:Streptococcaceae:Streptococcus
Vaginal	SV_222	Time	a_Prenatal	0.000324114	0.00753462	0.0896118	Bacteria:Bacteroidetes:Bacteroidia:Bacteroidales:Bacteroidaceae:Bacteroides
Vaginal	SV_210	Time	a_Prenatal	0.000594873	0.00792607	0.0930271	Bacteria:Actinobacteria:Coriobacteriia:Coriobacteriales:Coriobacteriaceae:Collinsella
Vaginal	Lactobacillus	Time	a_Prenatal	0.374306	1.82805e-12	5.48416e-10
Vaginal	Parabacteroides	Time	a_Prenatal	0.00143875	4.68535e-10	7.02803e-08
Vaginal	Acinetobacter	Time	a_Prenatal	0.00131166	1.3055e-08	2.611e-07
Vaginal	Actinobacillus	Time	a_Prenatal	0.00134152	1.03792e-08	2.611e-07
Vaginal	Bergeyella	Time	a_Prenatal	0.00132638	1.23276e-08	2.611e-07
Vaginal	Clostridioides	Time	a_Prenatal	0.00132845	1.11132e-08	2.611e-07
Vaginal	Eisenbergiella	Time	a_Prenatal	0.00132447	1.15662e-08	2.611e-07
Vaginal	Holdemanella	Time	a_Prenatal	0.00136679	4.75063e-09	2.611e-07
Vaginal	Kingella	Time	a_Prenatal	0.00133591	1.09505e-08	2.611e-07
Vaginal	Lactococcus	Time	a_Prenatal	0.00134219	7.72168e-09	2.611e-07
Vaginal	Leptotrichia	Time	a_Prenatal	0.00132946	8.48261e-09	2.611e-07
Vaginal	Mannheimia	Time	a_Prenatal	0.001327	1.24777e-08	2.611e-07
Vaginal	Oceanivirga	Time	a_Prenatal	0.00132301	1.16673e-08	2.611e-07
Vaginal	Peptoclostridium	Time	a_Prenatal	0.0013744	3.93474e-09	2.611e-07
Vaginal	Tyzzerella_4	Time	a_Prenatal	0.00131685	1.04989e-08	2.611e-07
Vaginal	Flavonifractor	Time	a_Prenatal	0.00130103	1.58765e-08	2.97685e-07
Vaginal	Lautropia	Time	a_Prenatal	0.00130332	1.89724e-08	3.34808e-07
Vaginal	Collinsella	Time	a_Prenatal	0.00163497	2.25306e-08	3.75509e-07
Vaginal	Abiotrophia	Time	a_Prenatal	0.00136893	2.58141e-08	4.0759e-07
Vaginal	Alloprevotella	Time	a_Prenatal	0.00127568	3.92271e-08	5.60387e-07
Vaginal	Anaerostipes	Time	a_Prenatal	0.00129173	3.76814e-08	5.60387e-07
Vaginal	Clostridium_sensu_stricto_1	Time	a_Prenatal	0.00460708	1.32415e-07	1.80566e-06
Vaginal	Rothia	Time	a_Prenatal	0.00168667	1.48645e-06	1.93885e-05
Vaginal	Dialister	Time	a_Prenatal	-0.0312767	1.78209e-06	2.22761e-05
Vaginal	Blautia	Time	a_Prenatal	0.00200542	1.92189e-06	2.30626e-05
Vaginal	Neisseria	Time	a_Prenatal	0.00172674	9.06807e-06	0.000104632
Vaginal	Faecalibacterium	Time	a_Prenatal	0.00164189	6.36598e-05	0.000707332
Vaginal	Gemella	Time	a_Prenatal	0.00130432	7.4482e-05	0.000798021
Vaginal	Prevotella	Time	a_Prenatal	-0.10258	0.000191038	0.00197625
Vaginal	Escherichia.Shigella	G_1	G_1	-0.0625707	0.000429671	0.00429671
Vaginal	Campylobacter	Time	a_Prenatal	-0.00797605	0.000478224	0.00462798
Vaginal	Citrobacter	Time	a_Prenatal	0.00138717	0.000633927	0.00594306
Vaginal	Campylobacter	Time	Birth	-0.00788805	0.000687653	0.00625139
Vaginal	Corynebacterium_1	Time	Birth	0.0103059	0.00117149	0.0103367
Vaginal	Lawsonella	Time	Birth	0.00390861	0.00300149	0.0257271
Vaginal	Finegoldia	Time	Birth	0.0233196	0.00536868	0.0435298
Vaginal	Streptococcus	BMI	BMI	-0.00201628	0.00536133	0.0435298
Vaginal	Klebsiella	Time	a_Prenatal	0.00619615	0.00552802	0.0436423
Vaginal	Gemella	BMI	BMI	-3.50185e-05	0.00677485	0.0521142
Vaginal	Streptococcus	Time	a_Prenatal	-0.0445226	0.0130297	0.0977226
BabySaliva	SV_41	GA_37w	GA_37w	-0.0970553	2.08004e-10	1.08578e-07	Bacteria:Firmicutes:Bacilli:Lactobacillales:Lactobacillaceae:Lactobacillus
BabySaliva	SV_3	G_1	G_1	-0.0554296	0.000222865	0.0514115	Bacteria:Proteobacteria:Gammaproteobacteria:Enterobacteriales:Enterobacteriaceae:Escherichia/Shigella
BabySaliva	SV_14	G_1	G_1	-0.00466576	0.000295468	0.0514115	Bacteria:Bacteroidetes:Bacteroidia:Bacteroidales:Bacteroidaceae:Bacteroides
BabySaliva	Escherichia.Shigella	G_1	G_1	-0.0564955	0.000233117	0.0475558
BabyStool	Citrobacter	VD	VD	-0.0606701	0.000304456	0.0432328

## Sheet: Table S3
Sample Type	Feature	Metadata_Factor	Value	Coef	pval	qval
Vaginal	EC.2.4.2.29	Time	Prenatal	-0.0010523	7.62165e-12	1.65339e-08
Vaginal	EC.2.7.7.8	Time	Prenatal	-0.00105808	6.3169e-12	1.65339e-08
Vaginal	EC.3.1.3.48	Time	Prenatal	0.00389483	4.0779e-12	1.65339e-08
Vaginal	EC.2.5.1.19	Time	Prenatal	-0.00100096	1.9857e-11	2.14737e-08
Vaginal	EC.3.5.1.42	Time	Prenatal	-0.00102469	1.35043e-11	2.14737e-08
Vaginal	EC.4.2.3.4	Time	Prenatal	-0.000991967	1.77033e-11	2.14737e-08
Vaginal	EC.4.2.3.5	Time	Prenatal	-0.00100048	2.30971e-11	2.14737e-08
Vaginal	EC.3.1.22.4	Time	Prenatal	-0.000966622	3.61113e-11	2.93765e-08
Vaginal	EC.1.3.1.14	Time	Prenatal	-0.00095149	7.51703e-11	5.43565e-08
Vaginal	EC.2.7.1.71	Time	Prenatal	-0.00103573	9.45648e-11	5.57725e-08
Vaginal	EC.3.4.13.9	Time	Prenatal	0.00160102	1.02838e-10	5.57725e-08
Vaginal	EC.5.4.2.12	Time	Prenatal	0.00491833	9.56468e-11	5.57725e-08
Vaginal	EC.1.3.99.22	Time	Prenatal	-0.00169832	1.90635e-10	9.5435e-08
Vaginal	EC.2.4.2.6	Time	Prenatal	0.00118202	2.66701e-10	1.23978e-07
Vaginal	EC.2.7.1.76	Time	Prenatal	0.00117514	2.92403e-10	1.26864e-07
Vaginal	EC.2.1.1.192	Time	Prenatal	-0.000920756	3.52499e-10	1.31278e-07
Vaginal	EC.2.4.1.8	Time	Prenatal	0.00114102	3.6889e-10	1.31278e-07
Vaginal	EC.3.1.3.41	Time	Prenatal	0.00114731	3.98028e-10	1.31278e-07
Vaginal	EC.3.2.1.70	Time	Prenatal	0.00115031	3.82836e-10	1.31278e-07
Vaginal	EC.3.4.21.105	Time	Prenatal	0.00109516	4.03938e-10	1.31278e-07
Vaginal	EC.6.3.4.15	Time	Prenatal	-0.000849033	4.23608e-10	1.31278e-07
Vaginal	EC.2.1.1.193	Time	Prenatal	-0.00077123	5.30404e-10	1.56903e-07
Vaginal	EC.2.7.8.20	Time	Prenatal	0.00222047	6.10367e-10	1.72707e-07
Vaginal	EC.2.7.7.39	Time	Prenatal	0.00111185	6.76059e-10	1.75992e-07
Vaginal	EC.3.1.3.18	Time	Prenatal	-0.00167485	6.55189e-10	1.75992e-07
Vaginal	EC.6.3.5.4	Time	Prenatal	0.00105259	8.54614e-10	2.13916e-07
Vaginal	EC.3.1.3.11	Time	Prenatal	-0.000940002	1.08404e-09	2.61295e-07
Vaginal	EC.2.4.1.187	Time	Prenatal	0.00103778	1.24134e-09	2.84592e-07
Vaginal	EC.3.2.1.20	Time	Prenatal	0.00212004	1.26816e-09	2.84592e-07
Vaginal	EC.3.4.14.11	Time	Prenatal	0.00108635	1.35494e-09	2.93931e-07
Vaginal	EC.1.4.1.4	Time	Prenatal	-0.00067774	1.95003e-09	3.97417e-07
Vaginal	EC.1.8.1.9	Time	Prenatal	0.00151683	2.24924e-09	3.97417e-07
Vaginal	EC.2.8.4.3	Time	Prenatal	-0.000805077	2.15777e-09	3.97417e-07
Vaginal	EC.3.1.2.21	Time	Prenatal	0.00106455	2.06892e-09	3.97417e-07
Vaginal	EC.3.2.1.122	Time	Prenatal	0.00103973	2.25944e-09	3.97417e-07
Vaginal	EC.5.4.99.5	Time	Prenatal	-0.00123841	2.1263e-09	3.97417e-07
Vaginal	EC.6.1.1.13	Time	Prenatal	0.00209401	2.22245e-09	3.97417e-07
Vaginal	EC.5.1.1.13	Time	Prenatal	0.00218102	2.33985e-09	4.00731e-07
Vaginal	EC.2.4.2.1	Time	Prenatal	-0.000856729	2.83886e-09	4.61883e-07
Vaginal	EC.3.4.25.2	Time	Prenatal	0.00101264	2.82524e-09	4.61883e-07
Vaginal	EC.3.2.2.23	Time	Prenatal	0.00100953	3.45062e-09	5.47723e-07
Vaginal	EC.3.1.5.1	Time	Prenatal	-0.000858138	3.68339e-09	5.57477e-07
Vaginal	EC.3.6.3.31	Time	Prenatal	0.000904517	3.64646e-09	5.57477e-07
Vaginal	EC.2.7.1.15	Time	Prenatal	0.00140255	3.99607e-09	5.77921e-07
Vaginal	EC.5.4.2.6	Time	Prenatal	0.00104484	3.99057e-09	5.77921e-07
Vaginal	EC.6.3.1.5	Time	Prenatal	0.000951163	4.83814e-09	6.84491e-07
Vaginal	EC.2.4.99.17	Time	Prenatal	-0.00123408	6.09103e-09	8.08988e-07
Vaginal	EC.2.7.1.148	Time	Prenatal	-0.000769031	5.98684e-09	8.08988e-07
Vaginal	EC.3.4.11.5	Time	Prenatal	0.00213564	5.86704e-09	8.08988e-07
Vaginal	EC.2.1.1.172	Time	Prenatal	0.000999442	6.36734e-09	8.28773e-07
Vaginal	EC.1.7.1.7	Time	Prenatal	0.00102152	6.84535e-09	8.7352e-07
Vaginal	EC.1.1.1.267	Time	Prenatal	-0.000666764	7.16033e-09	8.96143e-07
Vaginal	EC.2.7.4.2	Time	Prenatal	0.00101125	7.78647e-09	9.5612e-07
Vaginal	EC.3.4.21.107	Time	Prenatal	0.000936932	8.45705e-09	1.01923e-06
Vaginal	EC.5.4.2.11	Time	Prenatal	0.00202753	8.80141e-09	1.04145e-06
Vaginal	EC.3.6.3.2	Time	Prenatal	0.000961	9.17838e-09	1.06666e-06
Vaginal	EC.1.17.7.1	Time	Prenatal	-0.000751688	1.02303e-08	1.12845e-06
Vaginal	EC.1.17.7.3	Time	Prenatal	-0.000751688	1.02303e-08	1.12845e-06
Vaginal	EC.4.6.1.12	Time	Prenatal	-0.000751688	1.02303e-08	1.12845e-06
Vaginal	EC.1.17.1.2	Time	Prenatal	-0.000771162	1.06165e-08	1.15154e-06
Vaginal	EC.2.7.1.30	Time	Prenatal	0.00141542	1.14326e-08	1.21973e-06
Vaginal	EC.1.8.1.4	Time	Prenatal	-0.000663658	1.25237e-08	1.31458e-06
Vaginal	EC.1.3.5.1	Time	Prenatal	-0.00122889	1.37137e-08	1.41665e-06
Vaginal	EC.6.3.1.12	Time	Prenatal	0.000920174	1.45155e-08	1.47605e-06
Vaginal	EC.2.7.2.1	Time	Prenatal	0.00231117	1.48284e-08	1.48467e-06
Vaginal	EC.2.5.1.3	Time	Prenatal	-0.00100707	1.84632e-08	1.76704e-06
Vaginal	EC.3.6.1.11	Time	Prenatal	-0.000788497	1.82164e-08	1.76704e-06
Vaginal	EC.3.6.1.40	Time	Prenatal	-0.000788497	1.82164e-08	1.76704e-06
Vaginal	EC.3.4.11.4	Time	Prenatal	0.00143552	1.89004e-08	1.78266e-06
Vaginal	EC.2.7.4.8	Time	Prenatal	0.00129573	2.00404e-08	1.86318e-06
Vaginal	EC.1.1.1.95	Time	Prenatal	-0.000777854	2.24958e-08	2.03751e-06
Vaginal	EC.2.1.1.217	Time	Prenatal	0.000832604	2.25416e-08	2.03751e-06
Vaginal	EC.6.3.5.1	Time	Prenatal	-0.000765262	2.80612e-08	2.50168e-06
Vaginal	EC.4.3.3.6	Time	Prenatal	-0.00130036	2.92946e-08	2.57634e-06
Vaginal	EC.4.1.2.22	Time	Prenatal	0.000993437	3.10559e-08	2.65937e-06
Vaginal	EC.4.1.2.9	Time	Prenatal	0.000993437	3.10559e-08	2.65937e-06
Vaginal	EC.6.1.1.17	Time	Prenatal	-0.00111773	3.14964e-08	2.66206e-06
Vaginal	EC.3.1.26.8	Time	Prenatal	0.000818934	3.63224e-08	3.03059e-06
Vaginal	EC.2.4.1.25	Time	Prenatal	-0.00103485	3.74244e-08	3.08302e-06
Vaginal	EC.2.7.7.9	Time	Prenatal	0.00114373	4.48323e-08	3.6471e-06
Vaginal	EC.2.1.1.191	Time	Prenatal	-0.000616897	4.54128e-08	3.64856e-06
Vaginal	EC.6.1.1.24	Time	Prenatal	0.000832932	4.59714e-08	3.64856e-06
Vaginal	EC.6.3.1.1	Time	Prenatal	0.000733331	5.42393e-08	4.25288e-06
Vaginal	EC.6.3.2.13	Time	Prenatal	0.00121627	5.55157e-08	4.30115e-06
Vaginal	EC.4.1.99.17	Time	Prenatal	-0.000556972	5.6971e-08	4.36197e-06
Vaginal	EC.2.6.1.9	Time	Prenatal	-0.000615607	5.84397e-08	4.37156e-06
Vaginal	EC.4.2.1.59	Time	Prenatal	-0.000733831	5.79967e-08	4.37156e-06
Vaginal	EC.2.7.9.1	Time	Prenatal	-0.000662916	6.46505e-08	4.72748e-06
Vaginal	EC.3.1.3.5	Time	Prenatal	-0.00104549	6.41954e-08	4.72748e-06
Vaginal	EC.3.1.11.2	Time	Prenatal	0.000815725	6.5599e-08	4.74354e-06
Vaginal	EC.2.7.7.60	Time	Prenatal	-0.00093486	7.09113e-08	5.07133e-06
Vaginal	EC.2.3.1.39	Time	Prenatal	-0.000643545	7.83496e-08	5.54238e-06
Vaginal	EC.5.1.3.14	Time	Prenatal	0.0010038	8.48106e-08	5.93492e-06
Vaginal	EC.5.1.99.6	Time	Prenatal	-0.000815162	8.85604e-08	6.1314e-06
Vaginal	EC.1.1.1.27	Time	Prenatal	0.00186304	9.37231e-08	6.38059e-06
Vaginal	EC.2.1.1.74	Time	Prenatal	0.00085898	9.41206e-08	6.38059e-06
Vaginal	EC.2.2.1.2	Time	Prenatal	-0.000621538	1.02858e-07	6.90101e-06
Vaginal	EC.2.3.1.179	Time	Prenatal	-0.000651218	1.06622e-07	7.01063e-06
Vaginal	EC.2.7.7.63	Time	Prenatal	-0.000408703	1.06646e-07	7.01063e-06
Vaginal	EC.2.8.4.4	Time	Prenatal	-0.000598791	1.1052e-07	7.19264e-06
Vaginal	EC.4.2.1.51	Time	Prenatal	-0.000629198	1.14329e-07	7.36685e-06
Vaginal	EC.1.7.1.13	Time	Prenatal	-0.000539913	1.21182e-07	7.73189e-06
Vaginal	EC.2.8.4.5	Time	Prenatal	-0.000702615	1.30327e-07	8.07777e-06
Vaginal	EC.3.1.3.16	Time	Prenatal	0.000995562	1.2918e-07	8.07777e-06
Vaginal	EC.3.2.1.1	Time	Prenatal	-0.00109307	1.27877e-07	8.07777e-06
Vaginal	EC.6.3.4.20	Time	Prenatal	-0.000538371	1.32477e-07	8.13359e-06
Vaginal	EC.3.5.1.108	Time	Prenatal	-0.000598731	1.34578e-07	8.18535e-06
Vaginal	EC.3.6.3.8	Time	Prenatal	0.00171426	1.38853e-07	8.36717e-06
Vaginal	EC.2.6.1.1	Time	Prenatal	-0.000674856	1.44133e-07	8.60565e-06
Vaginal	EC.2.7.1.107	Time	Prenatal	0.000774635	1.46284e-07	8.65467e-06
Vaginal	EC.1.2.7.1	Time	Prenatal	-0.000896292	1.49853e-07	8.78451e-06
Vaginal	EC.1.4.3.16	Time	Prenatal	-0.000521057	1.51178e-07	8.78451e-06
Vaginal	EC.1.16.3.2	Time	Prenatal	-0.00065643	1.54188e-07	8.80226e-06
Vaginal	EC.1.3.1.9	Time	Prenatal	-0.000782714	1.53286e-07	8.80226e-06
Vaginal	EC.3.4.11.2	Time	Prenatal	0.00085955	1.6895e-07	9.56108e-06
Vaginal	EC.6.2.1.3	Time	Prenatal	-0.00155857	1.76123e-07	9.88113e-06
Vaginal	EC.6.3.5.5	Time	Prenatal	0.00267156	1.87741e-07	1.04429e-05
Vaginal	EC.2.4.2.9	Time	Prenatal	0.00144188	1.9014e-07	1.04867e-05
Vaginal	EC.1.1.1.25	Time	Prenatal	-0.000821437	2.39941e-07	1.2347e-05
Vaginal	EC.1.1.1.88	Time	Prenatal	0.000876115	2.44659e-07	1.2347e-05
Vaginal	EC.1.5.1.6	Time	Prenatal	3.26021e-07	2.48533e-07	1.2347e-05
Vaginal	EC.2.3.3.10	Time	Prenatal	0.000876159	2.44737e-07	1.2347e-05
Vaginal	EC.2.7.1.163	Time	Prenatal	3.26021e-07	2.48533e-07	1.2347e-05
Vaginal	EC.2.7.1.36	Time	Prenatal	0.000876274	2.43967e-07	1.2347e-05
Vaginal	EC.2.7.4.16	Time	Prenatal	-0.000530645	2.34265e-07	1.2347e-05
Vaginal	EC.3.1.6.12	Time	Prenatal	3.26021e-07	2.48533e-07	1.2347e-05
Vaginal	EC.3.10.1.1	Time	Prenatal	3.26021e-07	2.48533e-07	1.2347e-05
Vaginal	EC.3.4.21.53	Time	Prenatal	-0.000768229	2.39528e-07	1.2347e-05
Vaginal	EC.4.1.1.33	Time	Prenatal	0.000876274	2.43967e-07	1.2347e-05
Vaginal	EC.4.2.1.20	Time	Prenatal	-0.000963205	2.3993e-07	1.2347e-05
Vaginal	EC.4.3.1.17	Time	Prenatal	0.00102352	2.42532e-07	1.2347e-05
Vaginal	EC.2.3.1.30	Time	Prenatal	-0.000622195	2.52595e-07	1.24537e-05
Vaginal	EC.3.6.3.4	Time	Prenatal	-0.000597935	2.77129e-07	1.35606e-05
Vaginal	EC.2.7.7.72	Time	Prenatal	0.00075725	2.80333e-07	1.3615e-05
Vaginal	EC.2.3.1.241	Time	Prenatal	-0.000655012	2.87634e-07	1.37642e-05
Vaginal	EC.3.1.26.11	Time	Prenatal	0.00067349	2.86991e-07	1.37642e-05
Vaginal	EC.5.3.3.2	Time	Prenatal	0.000769826	2.92346e-07	1.38875e-05
Vaginal	EC.2.3.1.191	Time	Prenatal	-0.000522892	3.13593e-07	1.44744e-05
Vaginal	EC.2.4.1.182	Time	Prenatal	-0.000522908	3.13344e-07	1.44744e-05
Vaginal	EC.2.7.1.130	Time	Prenatal	-0.000522892	3.13597e-07	1.44744e-05
Vaginal	EC.3.1.3.45	Time	Prenatal	-0.00047226	3.11448e-07	1.44744e-05
Vaginal	EC.1.1.1.22	Time	Prenatal	-0.000568426	3.16122e-07	1.44882e-05
Vaginal	EC.3.5.99.10	Time	Prenatal	-0.000657267	3.55332e-07	1.609e-05
Vaginal	EC.5.3.1.13	Time	Prenatal	-0.000498041	3.56017e-07	1.609e-05
Vaginal	EC.2.5.1.55	Time	Prenatal	-0.000485755	3.59415e-07	1.61315e-05
Vaginal	EC.2.4.99.12	Time	Prenatal	-0.000479659	3.76275e-07	1.64349e-05
Vaginal	EC.2.4.99.13	Time	Prenatal	-0.000479659	3.76275e-07	1.64349e-05
Vaginal	EC.2.4.99.14	Time	Prenatal	-0.000479659	3.76275e-07	1.64349e-05
Vaginal	EC.2.4.99.15	Time	Prenatal	-0.000479659	3.76275e-07	1.64349e-05
Vaginal	EC.2.7.3.9	Time	Prenatal	0.000718684	3.82999e-07	1.66171e-05
Vaginal	EC.1.17.4.2	Time	Prenatal	0.000688256	3.89533e-07	1.67886e-05
Vaginal	EC.1.12.98.1	Time	Prenatal	3.18842e-07	3.9599e-07	1.69546e-05
Vaginal	EC.3.1.3.3	Time	Prenatal	-0.000532345	4.09308e-07	1.74103e-05
Vaginal	EC.6.4.1.1	Time	Prenatal	-0.000590115	4.14819e-07	1.75301e-05
Vaginal	EC.1.1.1.1	Time	Prenatal	0.00126749	4.34924e-07	1.82612e-05
Vaginal	EC.2.7.7.38	Time	Prenatal	-0.000482687	4.42088e-07	1.83255e-05
Vaginal	EC.3.1.11.5	Time	Prenatal	0.00071102	4.39952e-07	1.83255e-05
Vaginal	EC.1.1.1.37	Time	Prenatal	-0.000582677	4.47408e-07	1.84287e-05
Vaginal	EC.5.3.1.24	Time	Prenatal	-0.000514543	4.54964e-07	1.86221e-05
Vaginal	EC.2.3.1.15	Time	Prenatal	0.00134944	4.78273e-07	1.94538e-05
Vaginal	EC.1.4.1.13	Time	Prenatal	-0.000689009	4.90197e-07	1.96926e-05
Vaginal	EC.1.4.1.14	Time	Prenatal	-0.000689009	4.90197e-07	1.96926e-05
Vaginal	EC.2.1.2.10	Time	Prenatal	-0.000479321	5.18021e-07	2.06827e-05
Vaginal	EC.3.2.2.1	Time	Prenatal	0.00198802	5.34154e-07	2.11968e-05
Vaginal	EC.1.97.1.4	Time	Prenatal	-0.00100319	5.46189e-07	2.14132e-05
Vaginal	EC.6.3.2.1	Time	Prenatal	-0.000458416	5.44459e-07	2.14132e-05
Vaginal	EC.3.2.1.18	Time	Prenatal	-0.000470892	5.56461e-07	2.16853e-05
Vaginal	EC.6.3.4.3	Time	Prenatal	0.000742863	5.80557e-07	2.24897e-05
Vaginal	EC.3.6.1.13	Time	Prenatal	0.000659233	5.92789e-07	2.28276e-05
Vaginal	EC.3.5.1.32	Time	Prenatal	-0.000522665	6.55398e-07	2.50902e-05
Vaginal	EC.2.4.1.83	Time	Prenatal	-0.000505039	7.22067e-07	2.74808e-05
Vaginal	EC.3.1.1.31	Time	Prenatal	0.000679562	8.15407e-07	3.08527e-05
Vaginal	EC.2.7.1.21	Time	Prenatal	0.000576212	8.69953e-07	3.27263e-05
Vaginal	EC.4.3.1.1	Time	Prenatal	-0.000581719	9.46831e-07	3.54137e-05
Vaginal	EC.6.1.1.18	Time	Prenatal	-0.000515544	9.94508e-07	3.69843e-05
Vaginal	EC.2.6.1.52	Time	Prenatal	-0.000516494	1.02637e-06	3.79522e-05
Vaginal	EC.2.1.1.176	Time	Prenatal	0.000655387	1.03494e-06	3.80531e-05
Vaginal	EC.3.6.3.27	Time	Prenatal	0.00132661	1.15715e-06	4.23076e-05
Vaginal	EC.1.11.1.15	Time	Prenatal	-0.00136911	1.1685e-06	4.24837e-05
Vaginal	EC.2.7.7.85	Time	Prenatal	0.000677242	1.18859e-06	4.29742e-05
Vaginal	EC.2.5.1.17	Time	Prenatal	-0.000758291	1.23989e-06	4.45813e-05
Vaginal	EC.4.1.3.3	Time	Prenatal	-0.000340556	1.30315e-06	4.65984e-05
Vaginal	EC.1.5.1.20	Time	Prenatal	-0.000475957	1.38359e-06	4.92043e-05
Vaginal	EC.1.1.1.363	Time	Prenatal	0.000658652	1.40608e-06	4.94637e-05
Vaginal	EC.1.1.1.49	Time	Prenatal	0.000658652	1.40608e-06	4.94637e-05
Vaginal	EC.2.7.6.1	Time	Prenatal	0.00106052	1.43961e-06	4.98349e-05
Vaginal	EC.3.5.1.25	Time	Prenatal	0.000687715	1.42767e-06	4.98349e-05
Vaginal	EC.5.3.1.6	Time	Prenatal	0.000646325	1.4334e-06	4.98349e-05
Vaginal	EC.2.4.1.129	Time	Prenatal	0.000724689	1.5671e-06	5.36973e-05
Vaginal	EC.2.7.4.1	Time	Prenatal	-0.000471761	1.56769e-06	5.36973e-05
Vaginal	EC.1.2.1.41	Time	Prenatal	-0.000550947	1.58993e-06	5.41468e-05
Vaginal	EC.2.7.2.11	Time	Prenatal	-0.000550817	1.59745e-06	5.41468e-05
Vaginal	EC.2.3.1.54	Time	Prenatal	-0.000938703	1.61718e-06	5.45316e-05
Vaginal	EC.3.2.1.135	Time	Prenatal	0.000746692	1.67159e-06	5.57883e-05
Vaginal	EC.4.2.1.75	Time	Prenatal	-0.000733826	1.66885e-06	5.57883e-05
Vaginal	EC.2.3.1.129	Time	Prenatal	-0.000812334	1.7212e-06	5.69999e-05
Vaginal	EC.2.7.8.8	Time	Prenatal	-0.000487788	1.72541e-06	5.69999e-05
Vaginal	EC.1.3.1.12	Time	Prenatal	-0.000538498	1.81283e-06	5.95854e-05
Vaginal	EC.2.4.1.15	G_1	G_1	-0.000112607	1.99766e-06	6.50037e-05
Vaginal	EC.3.1.3.12	G_1	G_1	-0.000112613	1.9949e-06	6.50037e-05
Vaginal	EC.3.6.4.13	Time	Prenatal	0.00110965	2.02334e-06	6.55118e-05
Vaginal	EC.1.2.1.20	Time	Prenatal	0.000740824	2.13006e-06	6.82878e-05
Vaginal	EC.1.2.1.79	Time	Prenatal	0.000740824	2.13006e-06	6.82878e-05
Vaginal	EC.1.15.1.2	Time	Prenatal	-0.000498334	2.14501e-06	6.84302e-05
Vaginal	EC.3.5.2.6	Time	Prenatal	0.000774851	2.22915e-06	7.07673e-05
Vaginal	EC.3.2.1.51	Time	Prenatal	-0.00109823	2.24914e-06	7.10553e-05
Vaginal	EC.3.5.4.4	Time	Prenatal	0.00073327	2.33991e-06	7.32122e-05
Vaginal	EC.4.2.1.46	Time	Prenatal	-0.000671137	2.33982e-06	7.32122e-05
Vaginal	EC.4.1.1.19	Time	Prenatal	-0.000455266	2.47881e-06	7.71871e-05
Vaginal	EC.1.4.1.16	Time	Prenatal	-0.000489304	2.67802e-06	8.29931e-05
Vaginal	EC.3.6.3.28	Time	Prenatal	0.000743555	2.76874e-06	8.53978e-05
Vaginal	EC.1.6.5.3	Time	Prenatal	-0.00376403	2.91672e-06	8.95378e-05
Vaginal	EC.4.2.1.1	Time	Prenatal	-0.000460591	3.1739e-06	9.69753e-05
Vaginal	EC.2.8.1.10	Time	Prenatal	-0.000549574	3.4442e-06	0.000104742
Vaginal	EC.5.3.1.14	G_1	G_1	-0.000133919	3.48043e-06	0.000105352
Vaginal	EC.4.2.1.53	Time	Prenatal	0.00128968	3.50265e-06	0.000105534
Vaginal	EC.2.5.1.54	Time	Prenatal	-0.000700133	3.98147e-06	0.000119407
Vaginal	EC.2.7.1.69	Time	Prenatal	0.00696496	4.11236e-06	0.000122767
Vaginal	EC.5.2.1.8	Time	Prenatal	-0.00244591	4.37638e-06	0.000130052
Vaginal	EC.1.2.1.16	Time	Prenatal	0.000729517	4.42652e-06	0.000130945
Vaginal	EC.2.7.7.24	Time	Prenatal	-0.000612756	4.60694e-06	0.000135665
Vaginal	EC.1.2.1.10	Time	Prenatal	0.000708707	5.01584e-06	0.000147041
Vaginal	EC.5.1.3.13	Time	Prenatal	-0.000601651	5.45882e-06	0.000159309
Vaginal	EC.3.6.3.34	Time	Prenatal	-0.0011121	5.62218e-06	0.000163344
Vaginal	EC.2.8.2.22	Time	Prenatal	-6.69929e-05	5.72932e-06	0.000165717
Vaginal	EC.2.1.1.223	Time	Prenatal	-0.000471103	5.76445e-06	0.000165996
Vaginal	EC.3.2.1.26	Time	Prenatal	0.00131823	5.86284e-06	0.000167348
Vaginal	EC.3.2.1.52	Time	Prenatal	-0.0010447	5.85832e-06	0.000167348
Vaginal	EC.6.1.1.22	Time	Prenatal	0.0004684	5.99787e-06	0.000170455
Vaginal	EC.2.5.1.72	Time	Prenatal	-0.000435444	6.12511e-06	0.000173314
Vaginal	EC.2.4.1.7	Time	Prenatal	0.00128595	6.37313e-06	0.000179551
Vaginal	EC.1.13.11.5	Time	Prenatal	2.88113e-07	6.9365e-06	0.000185773
Vaginal	EC.1.14.13.129	Time	Prenatal	2.88113e-07	6.9365e-06	0.000185773
Vaginal	EC.1.14.13.148	Time	Prenatal	2.88113e-07	6.9365e-06	0.000185773
Vaginal	EC.1.14.19.2	Time	Prenatal	2.88113e-07	6.9365e-06	0.000185773
Vaginal	EC.1.5.1.24	Time	Prenatal	2.87827e-07	6.71952e-06	0.000185773
Vaginal	EC.2.1.1.14	Time	Prenatal	-0.000437224	6.64191e-06	0.000185773
Vaginal	EC.2.4.1.166	Time	Prenatal	2.87827e-07	6.71952e-06	0.000185773
Vaginal	EC.2.4.1.216	Time	Prenatal	2.87827e-07	6.71952e-06	0.000185773
Vaginal	EC.2.6.1.36	Time	Prenatal	2.88113e-07	6.9365e-06	0.000185773
Vaginal	EC.3.4.11.10	Time	Prenatal	2.88113e-07	6.9365e-06	0.000185773
Vaginal	EC.3.4.11.6	Time	Prenatal	2.88113e-07	6.9365e-06	0.000185773
Vaginal	EC.3.5.1.46	Time	Prenatal	2.88113e-07	6.9365e-06	0.000185773
Vaginal	EC.4.3.2.1	Time	Prenatal	-0.000424226	7.15402e-06	0.000190813
Vaginal	EC.6.3.4.5	Time	Prenatal	-0.00042394	7.27633e-06	0.000193283
Vaginal	EC.2.7.8.33	Time	Prenatal	0.000669833	7.89817e-06	0.000208948
Vaginal	EC.6.2.1.5	Time	Prenatal	-0.000741614	8.54033e-06	0.000225022
Vaginal	EC.1.18.1.2	Time	Prenatal	-0.00046925	8.61731e-06	0.000226135
Vaginal	EC.5.3.1.8	Time	Prenatal	0.000485657	8.90926e-06	0.000232857
Vaginal	EC.1.1.1.40	Time	Prenatal	-0.000394485	8.95363e-06	0.000233081
Vaginal	EC.3.5.1.53	Time	Prenatal	-0.000404359	9.13201e-06	0.000236777
Vaginal	EC.2.5.1.49	Time	Prenatal	-0.000543053	9.32422e-06	0.000238166
Vaginal	EC.2.5.1.90	Time	Prenatal	-0.000401625	9.25156e-06	0.000238166
Vaginal	EC.3.1.3.15	Time	Prenatal	-0.000307492	9.33195e-06	0.000238166
Vaginal	EC.4.3.1.4	Time	Prenatal	-0.00034074	9.27025e-06	0.000238166
Vaginal	EC.1.8.1.8	Time	Prenatal	-0.000407688	9.36997e-06	0.000238202
Vaginal	EC.2.6.1.21	Time	Prenatal	-9.57106e-05	9.46375e-06	0.00023965
Vaginal	EC.2.4.2.3	Time	Prenatal	-0.000445921	9.67813e-06	0.000244129
Vaginal	EC.4.1.3.36	Time	Prenatal	-0.000380779	9.7231e-06	0.000244316
Vaginal	EC.1.2.1.68	Time	Prenatal	2.79057e-07	9.98332e-06	0.000248933
Vaginal	EC.1.3.8.8	Time	Prenatal	2.79057e-07	9.98332e-06	0.000248933
Vaginal	EC.3.1.3.1	Time	Prenatal	-0.000368079	1.01271e-05	0.000251555
Vaginal	EC.3.6.1.54	Time	Prenatal	-0.00039156	1.02118e-05	0.000252694
Vaginal	EC.6.2.1.26	Time	Prenatal	-0.000379901	1.02786e-05	0.000253382
Vaginal	EC.2.5.1.46	Time	Prenatal	2.8093e-07	1.04811e-05	0.000257401
Vaginal	EC.1.17.99.6	Time	Prenatal	-0.000385025	1.08249e-05	0.000264844
Vaginal	EC.1.2.7.11	Time	Prenatal	-0.00149395	1.12627e-05	0.000274524
Vaginal	EC.1.1.1.6	Time	Prenatal	-0.000247104	1.1353e-05	0.000274668
Vaginal	EC.2.3.1.29	Time	Prenatal	-0.000409566	1.13447e-05	0.000274668
Vaginal	EC.3.2.1.86	Time	Prenatal	0.0047609	1.15876e-05	0.000278272
Vaginal	EC.4.2.99.18	Time	Prenatal	0.000810013	1.15573e-05	0.000278272
Vaginal	EC.1.11.1.9	Time	Prenatal	-0.000816409	1.17924e-05	0.000281464
Vaginal	EC.1.5.1.7	Time	Prenatal	-0.000395749	1.18502e-05	0.000281464
Vaginal	EC.4.1.1.96	Time	Prenatal	-0.000395749	1.18502e-05	0.000281464
Vaginal	EC.3.4.21.89	Time	Prenatal	0.000559509	1.20102e-05	0.000284228
Vaginal	EC.1.3.1.10	Time	Prenatal	-0.000365046	1.21145e-05	0.000285655
Vaginal	EC.2.8.1.8	Time	Prenatal	-0.000546837	1.22877e-05	0.000288695
Vaginal	EC.3.5.4.28	Time	Prenatal	-0.000355154	1.40605e-05	0.000327976
Vaginal	EC.3.5.4.31	Time	Prenatal	-0.000355154	1.40605e-05	0.000327976
Vaginal	EC.5.4.2.8	Time	Prenatal	-0.0004733	1.44869e-05	0.000336716
Vaginal	EC.5.3.4.1	G_1	G_1	-9.45151e-05	1.46495e-05	0.000339285
Vaginal	EC.1.1.1.169	Time	Prenatal	-0.000622454	1.49279e-05	0.000344507
Vaginal	EC.4.1.1.36	Time	Prenatal	0.000447944	1.52943e-05	0.000350476
Vaginal	EC.6.3.2.5	Time	Prenatal	0.000447944	1.52943e-05	0.000350476
Vaginal	EC.6.2.1.22	Time	Prenatal	0.000658102	1.59841e-05	0.000364999
Vaginal	EC.2.3.1.81	Time	Prenatal	0.000909529	1.62909e-05	0.000370704
Vaginal	EC.4.1.2.5	Time	Prenatal	-0.000360675	1.77611e-05	0.000402749
Vaginal	EC.1.1.1.262	Time	Prenatal	-0.000386092	1.78953e-05	0.000404383
Vaginal	EC.5.4.99.2	Time	Prenatal	-0.000481125	1.82633e-05	0.000411272
Vaginal	EC.2.5.1.77	Time	Prenatal	2.62104e-07	1.98957e-05	0.000446487
Vaginal	EC.2.2.1.9	Time	Prenatal	-0.000358873	2.03376e-05	0.000454836
Vaginal	EC.5.4.99.23	Time	Prenatal	0.00118909	2.06128e-05	0.000459411
Vaginal	EC.3.5.4.12	Time	Prenatal	0.000471514	2.08326e-05	0.000462726
Vaginal	EC.3.6.1.27	Time	Prenatal	-0.000792441	2.1077e-05	0.000466562
Vaginal	EC.2.4.2.52	Time	Prenatal	0.00090226	2.17645e-05	0.000480148
Vaginal	EC.2.1.3.1	Time	Prenatal	2.9452e-07	2.29679e-05	0.000504984
Vaginal	EC.4.4.1.5	Time	Prenatal	-0.000464071	2.33772e-05	0.000512251
Vaginal	EC.1.2.7.3	Time	Prenatal	-0.00207697	2.35275e-05	0.000513816
Vaginal	EC.5.1.3.32	G_1	G_1	-9.63886e-05	2.50354e-05	0.000544918
Vaginal	EC.3.4.15.5	Time	Prenatal	-0.000736614	2.54871e-05	0.000552583
Vaginal	EC.4.2.2.2	Time	Prenatal	2.67103e-07	2.55574e-05	0.000552583
Vaginal	EC.3.4.19.3	Time	Prenatal	0.000721625	2.60589e-05	0.00056156
Vaginal	EC.1.3.3.4	Time	Prenatal	-0.000386172	2.63671e-05	0.000566328
Vaginal	EC.2.3.1.57	Time	Prenatal	-0.000324062	2.72778e-05	0.00058396
Vaginal	EC.2.1.2.5	Time	Prenatal	-0.000375245	2.83421e-05	0.000604756
Vaginal	EC.3.2.1.93	Time	Prenatal	0.000641385	2.93724e-05	0.000624692
Vaginal	EC.1.1.1.133	Time	Prenatal	-0.000510694	3.08826e-05	0.00065087
Vaginal	EC.3.1.1.32	G_1	G_1	-8.11546e-05	3.09033e-05	0.00065087
Vaginal	EC.3.1.1.4	G_1	G_1	-8.11546e-05	3.09033e-05	0.00065087
Vaginal	EC.4.2.1.99	G_1	G_1	-8.12264e-05	3.14866e-05	0.000660849
Vaginal	EC.5.4.4.2	Time	Prenatal	-0.000365048	3.15802e-05	0.000660849
Vaginal	EC.1.1.1.159	G_1	G_1	-7.9808e-05	3.18642e-05	0.00066253
Vaginal	EC.1.4.4.2	Time	Prenatal	-0.000675865	3.18337e-05	0.00066253
Vaginal	EC.1.15.1.1	Time	Prenatal	-0.000436302	3.20947e-05	0.000665198
Vaginal	EC.2.3.2.6	G_1	G_1	-8.112e-05	3.35897e-05	0.000693974
Vaginal	EC.3.1.4.55	Time	Prenatal	-0.00033356	3.44589e-05	0.000709678
Vaginal	EC.3.4.14.5	Time	Prenatal	-0.000723147	3.48802e-05	0.000716089
Vaginal	EC.4.2.1.47	Time	Prenatal	-0.000366663	3.60648e-05	0.000733963
Vaginal	EC.5.4.99.28	Time	Prenatal	-0.000343849	3.60892e-05	0.000733963
Vaginal	EC.5.4.99.29	Time	Prenatal	-0.000343849	3.60892e-05	0.000733963
Vaginal	EC.6.1.1.14	Time	Prenatal	0.000756511	3.77605e-05	0.000765561
Vaginal	EC.3.5.4.13	Time	Prenatal	-0.000345581	3.80743e-05	0.000769527
Vaginal	EC.2.3.1.180	Time	Prenatal	-0.000908769	3.93632e-05	0.000793113
Vaginal	EC.4.1.1.8	Time	Prenatal	0.000632512	3.96089e-05	0.000795601
Vaginal	EC.1.5.1.39	Time	Prenatal	-0.000319474	4.09628e-05	0.000817711
Vaginal	EC.2.4.1.291	Time	Prenatal	-3.53191e-05	4.10713e-05	0.000817711
Vaginal	EC.3.5.2.7	Time	Prenatal	-0.00036803	4.10866e-05	0.000817711
Vaginal	EC.4.1.2.19	G_1	G_1	-0.000127465	4.14579e-05	0.000821804
Vaginal	EC.4.3.1.3	Time	Prenatal	-0.000367871	4.15448e-05	0.000821804
Vaginal	EC.2.5.1.39	G_1	G_1	-8.00201e-05	4.18204e-05	0.000822284
Vaginal	EC.4.2.1.49	Time	Prenatal	-0.000367874	4.18218e-05	0.000822284
Vaginal	EC.2.7.1.95	Time	Prenatal	0.00062233	4.33171e-05	0.000849119
Vaginal	EC.2.1.1.226	Time	Prenatal	0.000566434	4.45769e-05	0.000868582
Vaginal	EC.2.1.1.227	Time	Prenatal	0.000566434	4.45769e-05	0.000868582
Vaginal	EC.2.7.7.13	Time	Prenatal	-0.000696766	4.53724e-05	0.000881444
Vaginal	EC.2.7.7.73	Time	Prenatal	-0.00023155	4.65695e-05	0.000899329
Vaginal	EC.3.5.1.116	Time	Prenatal	5.60824e-07	4.64434e-05	0.000899329
Vaginal	EC.2.3.1.203	Time	Prenatal	-2.35546e-05	4.68165e-05	0.000901425
Vaginal	EC.1.1.1.271	Time	Prenatal	-0.000359402	4.87675e-05	0.000936222
Vaginal	EC.2.8.3.16	Time	Prenatal	0.000624839	4.90277e-05	0.000938447
Vaginal	EC.5.4.99.24	Time	Prenatal	-0.000281513	4.98133e-05	0.000950688
Vaginal	EC.1.1.1.29	Time	Prenatal	-0.000329303	5.17979e-05	0.000985674
Vaginal	EC.4.2.1.3	Time	Prenatal	-0.000437582	5.22692e-05	0.000991743
Vaginal	EC.5.3.2.6	Time	Prenatal	0.000631876	5.48942e-05	0.00103852
Vaginal	EC.2.7.7.61	Time	Prenatal	0.000647102	5.51355e-05	0.00104006
Vaginal	EC.3.4.11.21	Time	Prenatal	-0.00031622	5.55741e-05	0.00104531
Vaginal	EC.1.1.1.336	Time	Prenatal	-0.000200168	5.7548e-05	0.00107931
Vaginal	EC.3.6.3.30	Time	Prenatal	-0.000322915	5.82855e-05	0.00109001
Vaginal	EC.3.6.3.32	G_1	G_1	-9.26221e-05	5.95012e-05	0.00110955
Vaginal	EC.5.1.3.6	Time	Prenatal	-0.000166046	6.07202e-05	0.00112905
Vaginal	EC.1.6.99.3	Time	Prenatal	0.00112038	6.16279e-05	0.00113465
Vaginal	EC.2.1.1.207	Time	Prenatal	0.000497944	6.16685e-05	0.00113465
Vaginal	EC.2.1.1.61	G_1	G_1	-8.12674e-05	6.1719e-05	0.00113465
Vaginal	EC.2.7.7.75	G_1	G_1	-8.1264e-05	6.1714e-05	0.00113465
Vaginal	EC.3.5.1.19	Time	Prenatal	-0.00029055	6.43996e-05	0.0011806
Vaginal	EC.5.4.99.27	G_1	G_1	-8.05057e-05	7.01481e-05	0.00128237
Vaginal	EC.6.6.1.1	Time	Prenatal	-0.000147866	7.10103e-05	0.0012945
Vaginal	EC.2.7.1.90	Time	Prenatal	-0.000329167	7.18285e-05	0.00130575
Vaginal	EC.2.1.1.77	G_1	G_1	-7.84001e-05	7.43718e-05	0.00134822
Vaginal	EC.3.5.1.10	G_1	G_1	-8.53367e-05	7.7556e-05	0.00140204
Vaginal	EC.3.2.1.17	G_1	G_1	-0.000257901	8.12234e-05	0.00146427
Vaginal	EC.1.7.2.3	G_1	G_1	-0.000150872	8.15587e-05	0.00146625
Vaginal	EC.2.3.1.40	G_1	G_1	-7.86526e-05	8.36211e-05	0.00149098
Vaginal	EC.3.4.14.4	Time	Prenatal	-0.000322806	8.32601e-05	0.00149098
Vaginal	EC.6.2.1.20	G_1	G_1	-7.86526e-05	8.36211e-05	0.00149098
Vaginal	EC.3.2.1.35	Time	Prenatal	-0.000284839	8.72398e-05	0.00155125
Vaginal	EC.1.1.1.90	Time	Prenatal	0.000574755	8.84445e-05	0.00156795
Vaginal	EC.1.3.5.2	G_1	G_1	-8.64368e-05	8.86609e-05	0.00156795
Vaginal	EC.6.3.5.6	Time	Prenatal	0.00156935	9.64492e-05	0.00169646
Vaginal	EC.6.3.5.7	Time	Prenatal	0.00156935	9.64492e-05	0.00169646
Vaginal	EC.5.4.2.10	Time	Prenatal	0.000482497	9.8434e-05	0.00172671
Vaginal	EC.1.2.3.3	Time	Prenatal	0.000618536	0.000102395	0.00179136
Vaginal	EC.2.1.1.35	G_1	G_1	-8.00759e-05	0.000104647	0.0018208
Vaginal	EC.4.1.1.12	Time	Prenatal	0.00057144	0.000104917	0.0018208
Vaginal	EC.4.1.3.27	Time	Prenatal	-0.000477658	0.000104361	0.0018208
Vaginal	EC.3.5.1.16	G_1	G_1	-9.93947e-05	0.000106381	0.0018413
Vaginal	EC.1.1.1.47	Time	Prenatal	0.000567447	0.000107922	0.00185571
Vaginal	EC.1.5.3.1	Time	Prenatal	2.8137e-07	0.000108639	0.00185571
Vaginal	EC.2.4.1.280	Time	Prenatal	2.8137e-07	0.000108639	0.00185571
Vaginal	EC.3.1.1.17	Time	Prenatal	2.8137e-07	0.000108639	0.00185571
Vaginal	EC.3.4.11.19	Time	Prenatal	2.8137e-07	0.000108639	0.00185571
Vaginal	EC.3.6.1.7	Time	Prenatal	0.00058313	0.000110166	0.00187687
Vaginal	EC.2.7.1.5	G_1	G_1	-0.000128792	0.00011301	0.00191869
Vaginal	EC.4.2.1.24	Time	Prenatal	-0.000223255	0.000113211	0.00191869
Vaginal	EC.2.8.3.10	Time	Prenatal	0.000618414	0.000115198	0.00194306
Vaginal	EC.3.5.1.88	Time	Prenatal	0.000635461	0.000115246	0.00194306
Vaginal	EC.1.3.98.1	Time	Prenatal	0.000652524	0.000116372	0.00195698
Vaginal	EC.2.3.2.8	Time	Prenatal	-2.3632e-05	0.000119704	0.00198766
Vaginal	EC.2.8.1.6	Time	Prenatal	-0.000487684	0.000118866	0.00198766
Vaginal	EC.3.4.24.84	Time	Prenatal	-2.36313e-05	0.000119724	0.00198766
Vaginal	EC.3.6.1.22	Time	Prenatal	-0.00031671	0.000119474	0.00198766
Vaginal	EC.4.2.1.32	G_1	G_1	-0.00017459	0.000118636	0.00198766
Vaginal	EC.2.8.3.19	Time	Prenatal	0.000580442	0.000120489	0.00199372
Vaginal	EC.3.6.3.44	Time	Prenatal	0.000563775	0.000120701	0.00199372
Vaginal	EC.3.1.3.27	G_1	G_1	-0.000272167	0.000125205	0.00206287
Vaginal	EC.1.12.5.1	Time	Prenatal	-4.34437e-05	0.000125964	0.00207014
Vaginal	EC.4.1.3.34	Time	Prenatal	0.000609732	0.000127702	0.00209341
Vaginal	EC.2.7.7.23	Time	Prenatal	0.000479077	0.000130299	0.00213061
Vaginal	EC.1.1.1.220	Time	Prenatal	-2.15782e-05	0.000135944	0.00216844
Vaginal	EC.1.21.98.1	Time	Prenatal	-2.15782e-05	0.000135944	0.00216844
Vaginal	EC.2.4.1.290	Time	Prenatal	-2.15782e-05	0.000135944	0.00216844
Vaginal	EC.2.4.99.19	Time	Prenatal	-2.15835e-05	0.000135297	0.00216844
Vaginal	EC.2.5.1.120	Time	Prenatal	-2.15782e-05	0.000135944	0.00216844
Vaginal	EC.2.5.1.61	Time	Prenatal	-0.000216829	0.000134958	0.00216844
Vaginal	EC.2.6.1.34	Time	Prenatal	-2.15782e-05	0.000135944	0.00216844
Vaginal	EC.3.2.2.30	Time	Prenatal	-2.15782e-05	0.000135944	0.00216844
Vaginal	EC.4.2.1.135	Time	Prenatal	-2.15782e-05	0.000135944	0.00216844
Vaginal	EC.4.2.1.151	Time	Prenatal	-2.15782e-05	0.000135944	0.00216844
Vaginal	EC.3.1.21.2	Time	Prenatal	-0.000233783	0.000136731	0.00217035
Vaginal	EC.3.5.99.7	Time	Prenatal	-2.15703e-05	0.000136632	0.00217035
Vaginal	EC.2.7.8.36	Time	Prenatal	-2.1531e-05	0.000138301	0.00217932
Vaginal	EC.3.6.3.55	Time	Prenatal	-2.15549e-05	0.000138072	0.00217932
Vaginal	EC.4.2.1.17	Time	Prenatal	-0.0002984	0.000137749	0.00217932
Vaginal	EC.3.6.1.45	G_1	G_1	-0.000146554	0.000140629	0.00221066
Vaginal	EC.3.2.1.41	Time	Prenatal	0.00124433	0.000142225	0.00223036
Vaginal	EC.1.11.1.1	Time	Prenatal	0.000555409	0.000145897	0.00228245
Vaginal	EC.2.7.4.9	Time	Prenatal	0.000473306	0.000146432	0.00228532
Vaginal	EC.3.5.3.1	Time	Prenatal	0.00110673	0.000147137	0.00229084
Vaginal	EC.3.4.17.13	G_1	G_1	-8.72939e-05	0.000147727	0.00229453
Vaginal	EC.2.7.8.7	Time	Prenatal	0.00052589	0.000150357	0.00232982
Vaginal	EC.3.1.3.25	Time	Prenatal	-0.000334815	0.000173767	0.00266715
Vaginal	EC.3.4.22.8	Time	Prenatal	6.66332e-07	0.000173755	0.00266715
Vaginal	EC.3.4.24.3	Time	Prenatal	6.66332e-07	0.000173755	0.00266715
Vaginal	EC.4.1.99.19	Time	Prenatal	-0.000404669	0.000173403	0.00266715
Vaginal	EC.4.1.1.98	G_1	G_1	-0.000230846	0.000176016	0.002689
Vaginal	EC.4.3.1.7	G_1	G_1	-0.000143207	0.000175712	0.002689
Vaginal	EC.6.4.1.2	Time	Prenatal	-0.000702388	0.000179053	0.00272899
Vaginal	EC.3.1.3.73	Time	Prenatal	-0.000372817	0.000179919	0.00273578
Vaginal	EC.2.1.1.171	Time	Prenatal	-0.000372613	0.000181059	0.00274669
Vaginal	EC.2.4.2.22	Time	Prenatal	0.000355972	0.000182022	0.00275488
Vaginal	EC.3.5.4.5	Time	Prenatal	-0.000551994	0.000190002	0.00286899
Vaginal	EC.1.2.1.2	G_1	G_1	-0.000189155	0.000191597	0.00288638
Vaginal	EC.4.1.3.38	Time	Prenatal	-0.000281303	0.000195538	0.00293895
Vaginal	EC.2.4.2.21	Time	Prenatal	-0.00036212	0.000196176	0.00294174
Vaginal	EC.4.1.1.11	Time	Prenatal	-0.000277413	0.000197582	0.00295602
Vaginal	EC.1.3.8.1	Time	Prenatal	-0.000285001	0.000199229	0.00297381
Vaginal	EC.2.3.1.51	Time	Prenatal	0.000279617	0.000207799	0.00309464
Vaginal	EC.2.1.2.3	Time	Prenatal	-0.000740047	0.000210976	0.00312763
Vaginal	EC.3.5.4.10	Time	Prenatal	-0.000740047	0.000210976	0.00312763
Vaginal	EC.2.3.1.157	Time	Prenatal	0.000465139	0.000212142	0.00313777
Vaginal	EC.2.6.1.2	Time	Prenatal	-0.000363682	0.00021647	0.00319453
Vaginal	EC.2.4.1.292	Time	Prenatal	-2.80205e-05	0.000219541	0.00323251
Vaginal	EC.2.6.1.85	Time	Prenatal	-0.000363999	0.000227802	0.00333904
Vaginal	EC.3.4.21.88	Time	Prenatal	0.00118485	0.000227357	0.00333904
Vaginal	EC.2.1.1.177	Time	Prenatal	0.000361969	0.000228469	0.00334129
Vaginal	EC.2.8.3.18	Time	Prenatal	-9.79366e-05	0.000236926	0.00345619
Vaginal	EC.3.5.1.24	Time	Prenatal	0.00111623	0.000237388	0.00345619
Vaginal	EC.2.3.1.86	Time	Prenatal	-1.21715e-05	0.000239737	0.00348261
Vaginal	EC.2.8.2.22	Time	Birth	-5.3698e-05	0.000250555	0.00363166
Vaginal	EC.1.1.1.38	Time	Prenatal	0.000520932	0.000253514	0.00366637
Vaginal	EC.2.7.1.50	Time	Prenatal	-0.000508908	0.000258374	0.00372838
Vaginal	EC.2.1.2.11	Time	Prenatal	-0.000288815	0.000260611	0.00374748
Vaginal	EC.2.7.1.29	Time	Prenatal	-0.000183584	0.000260849	0.00374748
Vaginal	EC.1.5.5.2	G_1	G_1	-7.50114e-05	0.000266054	0.00380545
Vaginal	EC.2.1.1.185	Time	Prenatal	0.000403636	0.000265883	0.00380545
Vaginal	EC.2.8.3.8	Time	Prenatal	-0.000337327	0.000266709	0.00380645
Vaginal	EC.2.7.8.26	Time	Prenatal	-0.000230808	0.000267869	0.00381464
Vaginal	EC.2.6.1.62	Time	Prenatal	-0.000258405	0.000271645	0.00385996
Vaginal	EC.1.1.1.343	Time	Prenatal	0.000575462	0.000275745	0.0039012
Vaginal	EC.1.1.1.44	Time	Prenatal	0.000575462	0.000275745	0.0039012
Vaginal	EC.3.4.15.6	Time	Prenatal	3.42925e-06	0.00027779	0.00390465
Vaginal	EC.6.3.2.29	Time	Prenatal	3.42925e-06	0.00027779	0.00390465
Vaginal	EC.6.3.2.30	Time	Prenatal	3.42925e-06	0.00027779	0.00390465
Vaginal	EC.2.4.2.4	G_1	G_1	-7.24635e-05	0.000278859	0.00391124
Vaginal	EC.1.1.1.202	Time	Prenatal	8.21517e-06	0.000279836	0.00391651
Vaginal	EC.4.1.99.12	Time	Prenatal	-0.000619031	0.000284451	0.00397255
Vaginal	EC.1.4.1.1	Time	Prenatal	-0.00020435	0.000288599	0.00401586
Vaginal	EC.2.3.3.1	Time	Prenatal	-0.000263984	0.000290333	0.00401586
Vaginal	EC.2.7.1.156	Time	Prenatal	-0.000229721	0.000290637	0.00401586
Vaginal	EC.2.7.7.62	Time	Prenatal	-0.000229721	0.000290637	0.00401586
Vaginal	EC.3.2.1.40	Time	Prenatal	0.000528905	0.000289098	0.00401586
Vaginal	EC.3.4.16.4	Time	Prenatal	-0.000633685	0.000297592	0.00410324
Vaginal	EC.6.3.3.2	Time	Prenatal	0.000335253	0.000298868	0.00411212
Vaginal	EC.3.5.3.26	Time	Prenatal	5.2975e-07	0.000300505	0.00412592
Vaginal	EC.2.6.1.22	G_1	G_1	-7.12257e-05	0.000302255	0.00414122
Vaginal	EC.2.4.1.319	Time	Prenatal	-0.000252201	0.000304125	0.00414466
Vaginal	EC.2.4.1.320	Time	Prenatal	-0.000252201	0.000304125	0.00414466
Vaginal	EC.6.6.1.2	Time	Prenatal	-0.000239331	0.000304417	0.00414466
Vaginal	EC.1.2.1.70	Time	Prenatal	-0.0001913	0.000306441	0.0041635
Vaginal	EC.1.7.99.1	Time	Prenatal	-0.000358704	0.000310593	0.00421112
Vaginal	EC.5.4.3.8	Time	Prenatal	-0.000197743	0.000314155	0.00425056
Vaginal	EC.1.12.99.6	G_1	G_1	-0.000297885	0.0003213	0.00433822
Vaginal	EC.1.1.1.346	G_1	G_1	-0.000144202	0.000341216	0.00459759
Vaginal	EC.3.5.4.25	Time	Prenatal	-0.000520346	0.000343127	0.00461378
Vaginal	EC.2.6.1.66	Time	Prenatal	-0.00037498	0.000348375	0.00467469
Vaginal	EC.1.3.5.4	Time	Prenatal	0.00140874	0.00035415	0.00474009
Vaginal	EC.2.6.1.57	Time	Prenatal	-0.000246605	0.000354705	0.00474009
Vaginal	EC.1.10.2.2	Time	Prenatal	-2.24693e-05	0.000355622	0.00474204
Vaginal	EC.3.1.3.82	Time	Prenatal	-0.00016734	0.000357038	0.00474204
Vaginal	EC.3.1.3.83	Time	Prenatal	-0.00016734	0.000357038	0.00474204
Vaginal	EC.1.3.1.76	Time	Prenatal	-0.00019047	0.000363009	0.00479241
Vaginal	EC.4.99.1.4	Time	Prenatal	-0.00019047	0.000363009	0.00479241
Vaginal	EC.5.3.1.28	Time	Prenatal	-0.000170292	0.000363039	0.00479241
Vaginal	EC.2.8.3.9	Time	Prenatal	-0.000322491	0.000375261	0.00493682
Vaginal	EC.6.5.1.3	G_1	G_1	-7.01165e-05	0.000375495	0.00493682
Vaginal	EC.4.1.1.15	G_1	G_1	-0.000136366	0.000390828	0.00512804
Vaginal	EC.3.2.2.4	G_1	G_1	-8.2166e-05	0.000394353	0.00516388
Vaginal	EC.1.1.1.35	G_1	G_1	-0.000139582	0.000403079	0.00526619
Vaginal	EC.4.4.1.15	G_1	G_1	-7.09367e-05	0.000403785	0.00526619
Vaginal	EC.1.14.14.3	Time	Prenatal	3.98334e-07	0.000411137	0.00530888
Vaginal	EC.1.2.1.50	Time	Prenatal	3.98334e-07	0.000411137	0.00530888
Vaginal	EC.2.6.1.33	Time	Prenatal	3.98334e-07	0.000411137	0.00530888
Vaginal	EC.4.3.1.30	Time	Prenatal	3.98334e-07	0.000411137	0.00530888
Vaginal	EC.6.2.1.19	Time	Prenatal	3.98334e-07	0.000411137	0.00530888
Vaginal	EC.2.3.1.203	Time	Birth	-2.04452e-05	0.000418565	0.0053941
Vaginal	EC.2.7.6.2	Time	Prenatal	0.000345083	0.00043883	0.00564408
Vaginal	EC.2.1.1.163	Time	Prenatal	-0.000408271	0.000444855	0.00569905
Vaginal	EC.2.1.1.201	Time	Prenatal	-0.000408271	0.000444855	0.00569905
Vaginal	EC.1.1.1.28	Time	Prenatal	0.000730122	0.000461049	0.00589491
Vaginal	EC.2.1.1.10	Time	Prenatal	0.000497928	0.000465452	0.00593953
Vaginal	EC.3.1.1.45	G_1	G_1	-0.000134787	0.000480043	0.00611374
Vaginal	EC.2.7.1.19	G_1	G_1	-6.78837e-05	0.000481917	0.00612562
Vaginal	EC.1.1.1.103	G_1	G_1	-6.72833e-05	0.000564437	0.00612717
Vaginal	EC.1.1.1.215	G_1	G_1	-6.71724e-05	0.00056428	0.00612717
Vaginal	EC.1.1.1.281	Time	Prenatal	-7.12374e-06	0.000496926	0.00612717
Vaginal	EC.1.1.1.282	G_1	G_1	-6.67304e-05	0.000499057	0.00612717
Vaginal	EC.1.1.1.305	G_1	G_1	-6.71427e-05	0.000566772	0.00612717
Vaginal	EC.1.1.1.60	G_1	G_1	-6.92726e-05	0.000565118	0.00612717
Vaginal	EC.1.1.1.79	G_1	G_1	-6.72175e-05	0.000561128	0.00612717
Vaginal	EC.1.1.1.83	G_1	G_1	-6.7163e-05	0.00053125	0.00612717
Vaginal	EC.1.1.1.93	G_1	G_1	-6.7163e-05	0.00053125	0.00612717
Vaginal	EC.1.1.5.6	G_1	G_1	-0.000135073	0.000555669	0.00612717
Vaginal	EC.1.11.1.21	G_1	G_1	-6.71693e-05	0.000564581	0.00612717
Vaginal	EC.1.14.11.17	G_1	G_1	-6.71741e-05	0.000564387	0.00612717
Vaginal	EC.1.14.14.5	G_1	G_1	-0.000133742	0.000554549	0.00612717
Vaginal	EC.1.16.1.3	G_1	G_1	-6.71722e-05	0.000563964	0.00612717
Vaginal	EC.1.16.1.9	G_1	G_1	-6.71722e-05	0.000563964	0.00612717
Vaginal	EC.1.2.1.19	G_1	G_1	-6.71722e-05	0.000563964	0.00612717
Vaginal	EC.1.2.1.72	G_1	G_1	-6.71722e-05	0.000563964	0.00612717
Vaginal	EC.1.2.7.5	Time	Prenatal	2.51219e-07	0.000502889	0.00612717
Vaginal	EC.1.3.3.3	G_1	G_1	-6.76496e-05	0.000501952	0.00612717
Vaginal	EC.1.3.5.3	G_1	G_1	-6.98142e-05	0.000562366	0.00612717
Vaginal	EC.1.5.1.41	G_1	G_1	-6.71722e-05	0.000563964	0.00612717
Vaginal	EC.1.6.1.1	G_1	G_1	-6.71724e-05	0.00056428	0.00612717
Vaginal	EC.1.6.5.5	G_1	G_1	-7.07213e-05	0.000515124	0.00612717
Vaginal	EC.1.7.99.4	G_1	G_1	-0.000512644	0.000511441	0.00612717
Vaginal	EC.2.1.1.144	G_1	G_1	-7.04469e-05	0.000498205	0.00612717
Vaginal	EC.2.1.1.174	G_1	G_1	-6.71722e-05	0.000563964	0.00612717
Vaginal	EC.2.1.1.178	G_1	G_1	-6.71722e-05	0.000563964	0.00612717
Vaginal	EC.2.1.1.250	Time	Prenatal	2.51219e-07	0.000502889	0.00612717
Vaginal	EC.2.1.1.34	G_1	G_1	-6.71667e-05	0.000564637	0.00612717
Vaginal	EC.2.1.2.13	G_1	G_1	-6.71427e-05	0.000566772	0.00612717
Vaginal	EC.2.2.1.10	Time	Prenatal	2.51219e-07	0.000502889	0.00612717
Vaginal	EC.2.3.1.118	G_1	G_1	-6.738e-05	0.000554337	0.00612717
Vaginal	EC.2.3.1.16	G_1	G_1	-0.000135328	0.000513651	0.00612717
Vaginal	EC.2.3.1.210	G_1	G_1	-6.71722e-05	0.000563964	0.00612717
Vaginal	EC.2.3.1.242	G_1	G_1	-6.71722e-05	0.000563964	0.00612717
Vaginal	EC.2.3.3.9	G_1	G_1	-0.000135149	0.000543672	0.00612717
Vaginal	EC.2.4.1.180	G_1	G_1	-6.72093e-05	0.000557252	0.00612717
Vaginal	EC.2.4.1.247	Time	Prenatal	2.51219e-07	0.000502889	0.00612717
Vaginal	EC.2.4.1.325	G_1	G_1	-6.71722e-05	0.000563964	0.00612717
Vaginal	EC.2.4.2.43	G_1	G_1	-6.71722e-05	0.000563964	0.00612717
Vaginal	EC.2.5.1.78	Time	Prenatal	-0.000495956	0.000513798	0.00612717
Vaginal	EC.2.6.1.82	G_1	G_1	-6.71771e-05	0.000563498	0.00612717
Vaginal	EC.2.6.1.87	G_1	G_1	-6.71722e-05	0.000563964	0.00612717
Vaginal	EC.2.7.1.146	Time	Prenatal	2.51219e-07	0.000502889	0.00612717
Vaginal	EC.2.7.1.147	Time	Prenatal	2.51219e-07	0.000502889	0.00612717
Vaginal	EC.2.7.1.165	Time	Prenatal	2.51219e-07	0.000502889	0.00612717
Vaginal	EC.2.7.1.73	G_1	G_1	-6.71722e-05	0.000563964	0.00612717
Vaginal	EC.2.7.1.89	G_1	G_1	-6.71722e-05	0.000563964	0.00612717
Vaginal	EC.2.7.11.1	Time	Prenatal	-0.000970986	0.000543194	0.00612717
Vaginal	EC.2.7.11.5	G_1	G_1	-6.72175e-05	0.000561128	0.00612717
Vaginal	EC.2.7.2.15	G_1	G_1	-6.78139e-05	0.000555687	0.00612717
Vaginal	EC.2.7.4.14	Time	Prenatal	0.000327166	0.000512991	0.00612717
Vaginal	EC.2.7.4.23	G_1	G_1	-6.71722e-05	0.000563964	0.00612717
Vaginal	EC.2.7.7.7	Time	Prenatal	0.00247586	0.00050563	0.00612717
Vaginal	EC.2.7.8.37	G_1	G_1	-0.00026901	0.000560433	0.00612717
Vaginal	EC.2.8.1.12	G_1	G_1	-7.82931e-05	0.00054809	0.00612717
Vaginal	EC.3.1.21.1	G_1	G_1	-6.71722e-05	0.000563964	0.00612717
Vaginal	EC.3.1.21.7	G_1	G_1	-6.7169e-05	0.000564266	0.00612717
Vaginal	EC.3.1.3.26	G_1	G_1	-6.65815e-05	0.000548849	0.00612717
Vaginal	EC.3.1.3.70	G_1	G_1	-6.60415e-05	0.000554349	0.00612717
Vaginal	EC.3.1.3.78	G_1	G_1	-6.59878e-05	0.000528082	0.00612717
Vaginal	EC.3.1.4.14	G_1	G_1	-6.71722e-05	0.000563964	0.00612717
Vaginal	EC.3.1.4.52	G_1	G_1	-0.000132876	0.000521113	0.00612717
Vaginal	EC.3.1.6.1	Time	Prenatal	-0.000149672	0.000549357	0.00612717
Vaginal	EC.3.2.2.21	Time	Prenatal	0.00049659	0.000500274	0.00612717
Vaginal	EC.3.2.2.8	G_1	G_1	-6.60802e-05	0.000523096	0.00612717
Vaginal	EC.3.5.3.23	G_1	G_1	-6.71724e-05	0.00056428	0.00612717
Vaginal	EC.3.6.1.25	G_1	G_1	-6.71722e-05	0.000563964	0.00612717
Vaginal	EC.3.6.1.26	G_1	G_1	-6.71722e-05	0.000563964	0.00612717
Vaginal	EC.3.6.1.63	G_1	G_1	-6.7268e-05	0.000560138	0.00612717
Vaginal	EC.3.6.1.65	G_1	G_1	-6.71722e-05	0.000563964	0.00612717
Vaginal	EC.3.6.3.33	G_1	G_1	-6.71722e-05	0.000563964	0.00612717
Vaginal	EC.3.8.1.2	Time	Prenatal	0.000499697	0.000533538	0.00612717
Vaginal	EC.4.1.1.47	G_1	G_1	-6.63663e-05	0.000527002	0.00612717
Vaginal	EC.4.1.1.73	G_1	G_1	-6.7163e-05	0.00053125	0.00612717
Vaginal	EC.4.1.2.20	G_1	G_1	-6.71909e-05	0.000562398	0.00612717
Vaginal	EC.4.1.2.53	G_1	G_1	-6.60901e-05	0.000521951	0.00612717
Vaginal	EC.4.2.1.149	G_1	G_1	-6.67304e-05	0.000499057	0.00612717
Vaginal	EC.4.2.1.5	Time	Prenatal	2.51219e-07	0.000502889	0.00612717
Vaginal	EC.4.3.2.3	G_1	G_1	-6.61066e-05	0.000542033	0.00612717
Vaginal	EC.4.7.1.1	G_1	G_1	-6.7268e-05	0.000560138	0.00612717
Vaginal	EC.5.1.3.22	G_1	G_1	-6.88401e-05	0.000511426	0.00612717
Vaginal	EC.5.3.3.8	G_1	G_1	-6.71724e-05	0.00056428	0.00612717
Vaginal	EC.6.2.1.1	Time	Prenatal	-0.000172613	0.000561889	0.00612717
Vaginal	EC.6.3.1.10	Time	Prenatal	-0.000208381	0.00053072	0.00612717
Vaginal	EC.6.3.4.14	Time	Prenatal	-0.00035452	0.000533168	0.00612717
Vaginal	EC.6.3.5.10	Time	Prenatal	-0.000214189	0.000499708	0.00612717
Vaginal	EC.6.3.5.11	Time	Prenatal	-0.000208723	0.000526696	0.00612717
Vaginal	EC.6.3.5.9	Time	Prenatal	-0.000208723	0.000526696	0.00612717
Vaginal	EC.6.5.1.4	G_1	G_1	-6.60901e-05	0.000521951	0.00612717
Vaginal	EC.1.1.2.3	G_1	G_1	-7.16049e-05	0.000568744	0.00613828
Vaginal	EC.3.4.24.55	G_1	G_1	-6.71229e-05	0.000569926	0.00614086
Vaginal	EC.1.1.5.2	G_1	G_1	-6.65338e-05	0.000584905	0.00625909
Vaginal	EC.1.14.99.46	G_1	G_1	-6.65338e-05	0.000584905	0.00625909
Vaginal	EC.2.7.7.65	G_1	G_1	-0.000135505	0.000583509	0.00625909
Vaginal	EC.2.8.3.21	G_1	G_1	-6.60634e-05	0.000585707	0.00625909
Vaginal	EC.3.5.1.110	G_1	G_1	-6.65338e-05	0.000584905	0.00625909
Vaginal	EC.3.5.1.94	G_1	G_1	-6.64312e-05	0.00059144	0.00629966
Vaginal	EC.6.3.1.11	G_1	G_1	-6.64312e-05	0.00059144	0.00629966
Vaginal	EC.2.7.7.19	Time	Prenatal	-0.000271873	0.000598181	0.00634033
Vaginal	EC.3.1.2.28	G_1	G_1	-6.68671e-05	0.000597101	0.00634033
Vaginal	EC.4.4.1.11	Time	Prenatal	-0.00015912	0.000597627	0.00634033
Vaginal	EC.1.2.1.71	G_1	G_1	-6.76441e-05	0.000607666	0.00637853
Vaginal	EC.1.5.1.34	G_1	G_1	-6.67685e-05	0.00060302	0.00637853
Vaginal	EC.2.1.1.195	Time	Prenatal	-0.000203783	0.00060633	0.00637853
Vaginal	EC.2.3.1.109	G_1	G_1	-6.76441e-05	0.000607666	0.00637853
Vaginal	EC.2.6.1.81	G_1	G_1	-6.76441e-05	0.000607666	0.00637853
Vaginal	EC.3.5.1.96	G_1	G_1	-6.76441e-05	0.000607666	0.00637853
Vaginal	EC.2.7.7.56	Time	Prenatal	-0.000349888	0.000618241	0.00647908
Vaginal	EC.6.3.2.3	G_1	G_1	-6.68577e-05	0.000619369	0.00648047
Vaginal	EC.5.1.2.3	G_1	G_1	-0.000135441	0.000623423	0.00651242
Vaginal	EC.3.5.2.17	G_1	G_1	-6.6484e-05	0.000624909	0.00651748
Vaginal	EC.2.1.1.181	G_1	G_1	-6.76839e-05	0.00063335	0.00657825
Vaginal	EC.2.5.1.9	Time	Prenatal	-0.00048727	0.000631972	0.00657825
Vaginal	EC.3.5.3.11	G_1	G_1	-6.84768e-05	0.000633768	0.00657825
Vaginal	EC.1.1.1.193	Time	Prenatal	-0.000486482	0.00064751	0.0065993
Vaginal	EC.1.16.3.1	G_1	G_1	-6.92982e-05	0.00064453	0.0065993
Vaginal	EC.1.18.6.1	Time	Prenatal	-0.000163157	0.000647203	0.0065993
Vaginal	EC.1.3.1.28	G_1	G_1	-6.73943e-05	0.000639615	0.0065993
Vaginal	EC.2.4.2.53	G_1	G_1	-6.69338e-05	0.000640234	0.0065993
Vaginal	EC.2.6.1.59	G_1	G_1	-6.69325e-05	0.000641056	0.0065993
Vaginal	EC.2.7.7.58	G_1	G_1	-6.67616e-05	0.000645446	0.0065993
Vaginal	EC.3.1.1.53	Time	Prenatal	-0.000266928	0.000647965	0.0065993
Vaginal	EC.3.1.21.4	Time	Prenatal	-0.000403496	0.000638479	0.0065993
Vaginal	EC.3.2.1.28	G_1	G_1	-6.83376e-05	0.000639617	0.0065993
Vaginal	EC.3.3.2.1	G_1	G_1	-6.67548e-05	0.000646207	0.0065993
Vaginal	EC.3.5.4.26	Time	Prenatal	-0.000486482	0.00064751	0.0065993
Vaginal	EC.4.1.1.81	Time	Prenatal	-0.000285937	0.000652104	0.00663108
Vaginal	EC.2.1.1.196	Time	Prenatal	-0.000104456	0.000656263	0.00666297
Vaginal	EC.2.7.1.144	Time	Prenatal	-0.000180246	0.000659701	0.00668744
Vaginal	EC.5.99.1.2	Time	Prenatal	-0.00135746	0.000662812	0.00670853
Vaginal	EC.2.3.2.5	Time	Birth	1.38861e-05	0.00066405	0.00671062
Vaginal	EC.2.6.1.16	Time	Prenatal	0.00034	0.000669383	0.00675402
Vaginal	EC.2.1.1.222	G_1	G_1	-6.64838e-05	0.000682816	0.00685767
Vaginal	EC.2.1.1.64	G_1	G_1	-6.64838e-05	0.000682816	0.00685767
Vaginal	EC.3.1.1.73	Time	Prenatal	2.46249e-07	0.000682425	0.00685767
Vaginal	EC.4.2.1.40	G_1	G_1	-6.64071e-05	0.000693839	0.00695763
Vaginal	EC.2.4.1.12	G_1	G_1	-6.61358e-05	0.000703293	0.00704027
Vaginal	EC.2.7.7.4	G_1	G_1	-0.000146327	0.000704243	0.00704027
Vaginal	EC.4.2.1.12	G_1	G_1	-6.61444e-05	0.000722257	0.00720928
Vaginal	EC.1.2.1.24	G_1	G_1	-6.61045e-05	0.000725016	0.00722573
Vaginal	EC.2.7.1.167	Time	Prenatal	-0.000155277	0.000734652	0.00729941
Vaginal	EC.2.7.7.70	Time	Prenatal	-0.000155277	0.000734652	0.00729941
Vaginal	EC.2.4.1.208	Time	Prenatal	-0.000175875	0.000736714	0.00730874
Vaginal	EC.4.3.1.19	Time	Prenatal	-0.000310688	0.000746351	0.00739307
Vaginal	EC.2.7.6.3	Time	Prenatal	-0.000683748	0.000748003	0.00739818
Vaginal	EC.3.2.1.21	Time	Prenatal	-0.000683545	0.00076027	0.0075081
Vaginal	EC.2.1.1.189	G_1	G_1	-6.94797e-05	0.000777458	0.00764669
Vaginal	EC.3.4.13.22	Time	Prenatal	-0.00019972	0.000777661	0.00764669
Vaginal	EC.4.1.3.40	G_1	G_1	-6.60818e-05	0.000777829	0.00764669
Vaginal	EC.5.1.3.4	Time	Prenatal	-0.000353451	0.000787857	0.0077336
Vaginal	EC.1.3.1.34	G_1	G_1	-6.83305e-05	0.000797987	0.00781986
Vaginal	EC.3.6.4.12	Time	Prenatal	0.0022826	0.000799049	0.00781986
Vaginal	EC.3.4.13.21	Time	Prenatal	-0.000139785	0.000801861	0.0078356
Vaginal	EC.4.1.3.1	G_1	G_1	-6.82611e-05	0.000803659	0.0078414
Vaginal	EC.3.4.11.1	Time	Prenatal	-0.000160993	0.000808714	0.00787891
Vaginal	EC.3.1.2.12	G_1	G_1	-6.55787e-05	0.000811714	0.00789631
Vaginal	EC.1.17.4.1	Time	Prenatal	-0.0008901	0.000823111	0.00799523
Vaginal	EC.2.5.1.18	G_1	G_1	-0.000264653	0.00082497	0.00800135
Vaginal	EC.5.1.99.1	Time	Prenatal	-0.000173209	0.000861618	0.00834436
Vaginal	EC.1.1.1.42	Time	Prenatal	-0.000257819	0.000872228	0.00842205
Vaginal	EC.3.4.21.102	Time	Prenatal	-0.000893916	0.000871085	0.00842205
Vaginal	EC.2.3.1.89	Time	Prenatal	0.000487551	0.000904846	0.00872406
Vaginal	EC.3.1.7.2	G_1	G_1	-6.74966e-05	0.000910948	0.0087699
Vaginal	EC.2.1.1.152	Time	Birth	1.68254e-05	0.000921169	0.00884213
Vaginal	EC.3.2.1.22	Time	Prenatal	0.000487917	0.000920198	0.00884213
Vaginal	EC.1.8.1.7	Time	Prenatal	0.000504381	0.000931109	0.00892438
Vaginal	EC.3.6.3.20	G_1	G_1	-6.49998e-05	0.00094132	0.00900899
Vaginal	EC.5.4.4.2	G_1	G_1	-0.000268536	0.000950291	0.00908149
Vaginal	EC.3.5.1.78	G_1	G_1	-6.61742e-05	0.000953694	0.00908732
Vaginal	EC.6.3.1.8	G_1	G_1	-6.61742e-05	0.000953694	0.00908732
Vaginal	EC.4.99.1.3	Time	Prenatal	-0.000335504	0.000958564	0.00912038
Vaginal	EC.1.8.5.3	G_1	G_1	-6.57431e-05	0.000960001	0.00912071
Vaginal	EC.1.1.1.58	G_1	G_1	-6.96527e-05	0.000977088	0.00924257
Vaginal	EC.1.14.19.3	Time	Birth	1.67373e-05	0.000976638	0.00924257
Vaginal	EC.3.6.3.41	G_1	G_1	-6.66562e-05	0.000976979	0.00924257
Vaginal	EC.5.5.1.19	Time	Birth	1.70846e-05	0.000991357	0.00936266
Vaginal	EC.6.4.1.4	Time	Birth	1.70842e-05	0.00099266	0.00936266
Vaginal	EC.3.1.12.1	Time	Prenatal	-0.000134088	0.00100133	0.00943075
Vaginal	EC.3.4.23.51	G_1	G_1	-6.58746e-05	0.00100566	0.00945787
Vaginal	EC.6.3.3.3	Time	Prenatal	-0.000212911	0.00100881	0.00947379
Vaginal	EC.1.14.11.33	G_1	G_1	-6.44212e-05	0.00101248	0.00949142
Vaginal	EC.2.4.1.315	Time	Prenatal	-0.000189631	0.00101429	0.00949142
Vaginal	EC.2.6.1.19	G_1	G_1	-0.000130765	0.00101652	0.00949142
Vaginal	EC.3.1.1.24	Time	Birth	1.69983e-05	0.0010164	0.00949142
Vaginal	EC.1.1.1.381	G_1	G_1	-6.67656e-05	0.00103098	0.00959893
Vaginal	EC.2.4.1.64	Time	Birth	1.70362e-05	0.00103015	0.00959893
Vaginal	EC.2.7.1.60	G_1	G_1	-6.6292e-05	0.00106918	0.00994029
Vaginal	EC.2.1.1.107	Time	Prenatal	-0.000240903	0.00107396	0.0099705
Vaginal	EC.1.14.11.47	G_1	G_1	-6.73197e-05	0.00112351	0.0104157
Vaginal	EC.2.1.1.186	G_1	G_1	-6.61403e-05	0.00114863	0.0104902
Vaginal	EC.2.1.1.200	G_1	G_1	-6.61406e-05	0.00114928	0.0104902
Vaginal	EC.2.3.1.193	G_1	G_1	-6.61403e-05	0.00114863	0.0104902
Vaginal	EC.2.3.1.243	G_1	G_1	-6.61403e-05	0.00114863	0.0104902
Vaginal	EC.2.7.1.22	G_1	G_1	-6.61535e-05	0.0011489	0.0104902
Vaginal	EC.2.7.7.1	G_1	G_1	-6.62862e-05	0.00113678	0.0104902
Vaginal	EC.3.1.11.1	G_1	G_1	-6.61403e-05	0.00114863	0.0104902
Vaginal	EC.3.1.3.4	G_1	G_1	-6.61406e-05	0.00114928	0.0104902
Vaginal	EC.3.1.3.81	G_1	G_1	-6.61406e-05	0.00114928	0.0104902
Vaginal	EC.3.4.11.23	G_1	G_1	-6.61403e-05	0.00114863	0.0104902
Vaginal	EC.3.6.1.8	G_1	G_1	-6.61403e-05	0.00114863	0.0104902
Vaginal	EC.2.7.8.36	Time	Birth	-1.83844e-05	0.00116352	0.0106053
Vaginal	EC.3.2.1.177	Time	Prenatal	0.000467602	0.00116899	0.0106403
Vaginal	EC.1.1.1.220	Time	Birth	-1.83464e-05	0.00120233	0.0107488
Vaginal	EC.1.21.98.1	Time	Birth	-1.83464e-05	0.00120233	0.0107488
Vaginal	EC.2.4.1.290	Time	Birth	-1.83464e-05	0.00120233	0.0107488
Vaginal	EC.2.4.99.19	Time	Birth	-1.83467e-05	0.00120097	0.0107488
Vaginal	EC.2.5.1.120	Time	Birth	-1.83464e-05	0.00120233	0.0107488
Vaginal	EC.2.6.1.34	Time	Birth	-1.83464e-05	0.00120233	0.0107488
Vaginal	EC.3.1.13.3	Time	Prenatal	0.000330783	0.00120109	0.0107488
Vaginal	EC.3.2.2.30	Time	Birth	-1.83464e-05	0.00120233	0.0107488
Vaginal	EC.3.5.1.47	Time	Prenatal	0.000471214	0.00119239	0.0107488
Vaginal	EC.3.5.99.7	Time	Birth	-1.83484e-05	0.00120072	0.0107488
Vaginal	EC.3.6.3.55	Time	Birth	-1.83464e-05	0.00120238	0.0107488
Vaginal	EC.4.2.1.135	Time	Birth	-1.83464e-05	0.00120233	0.0107488
Vaginal	EC.4.2.1.151	Time	Birth	-1.83464e-05	0.00120233	0.0107488
Vaginal	EC.2.7.1.59	G_1	G_1	-6.66099e-05	0.00121989	0.0108754
Vaginal	EC.4.1.1.2	Time	Prenatal	2.76437e-07	0.001219	0.0108754
Vaginal	EC.2.7.1.170	G_1	G_1	-6.6867e-05	0.00122451	0.0109016
Vaginal	EC.4.3.99.3	Time	Prenatal	-0.000157963	0.00123451	0.0109757
Vaginal	EC.1.2.4.1	Time	Prenatal	-0.000359772	0.00123778	0.0109897
Vaginal	EC.1.12.5.1	Time	Birth	-3.66304e-05	0.00124185	0.0110108
Vaginal	EC.1.1.5.3	Time	Prenatal	-0.000579091	0.00129244	0.0114438
Vaginal	EC.2.3.1.12	Time	Prenatal	-0.000192109	0.00129855	0.0114823
Vaginal	EC.1.1.1.140	G_1	G_1	-7.03062e-05	0.00131328	0.0115968
Vaginal	EC.2.1.1.166	G_1	G_1	-6.58277e-05	0.00133805	0.0117105
Vaginal	EC.2.1.1.298	G_1	G_1	-6.58277e-05	0.00133805	0.0117105
Vaginal	EC.3.1.13.1	G_1	G_1	-6.58243e-05	0.00133801	0.0117105
Vaginal	EC.3.2.1.50	Time	Prenatal	-0.000165488	0.00133359	0.0117105
Vaginal	EC.3.4.24.70	G_1	G_1	-6.58245e-05	0.00133875	0.0117105
Vaginal	EC.3.6.1.41	G_1	G_1	-6.58277e-05	0.00133805	0.0117105
Vaginal	EC.5.4.99.20	G_1	G_1	-6.583e-05	0.00133739	0.0117105
Vaginal	EC.3.2.1.89	Time	Prenatal	-0.00013906	0.00135178	0.0117927
Vaginal	EC.4.1.1.18	G_1	G_1	-0.000137851	0.00135137	0.0117927
Vaginal	EC.2.4.1.212	Time	Prenatal	6.66833e-07	0.00135376	0.0117942
Vaginal	EC.2.5.1.16	Time	Prenatal	-0.000155161	0.00137204	0.0119277
Vaginal	EC.3.6.3.17	Time	Prenatal	0.000879894	0.00137275	0.0119277
Vaginal	EC.2.4.2.2	Time	Prenatal	-0.000259869	0.0013875	0.0120398
Vaginal	EC.1.3.8.7	Time	Birth	5.0524e-05	0.00139172	0.0120603
Vaginal	EC.1.11.1.5	Time	Prenatal	-2.4365e-05	0.00139668	0.0120813
Vaginal	EC.2.4.1.292	Time	Birth	-2.43117e-05	0.00139785	0.0120813
Vaginal	EC.2.1.1.266	G_1	G_1	-6.55578e-05	0.00140721	0.012146
Vaginal	EC.1.1.1.350	Time	Prenatal	3.21973e-07	0.00141682	0.0122128
Vaginal	EC.1.10.2.2	Time	Birth	-2.01892e-05	0.00142438	0.0122617
Vaginal	EC.5.1.3.8	Time	Prenatal	-0.000197336	0.00142946	0.0122892
Vaginal	EC.4.2.1.8	G_1	G_1	-0.000179125	0.0014337	0.0123094
Vaginal	EC.2.8.1.7	Time	Prenatal	0.00117484	0.00145948	0.0125143
Vaginal	EC.2.7.1.175	Time	Birth	1.63384e-05	0.00147939	0.0126682
Vaginal	EC.4.2.99.21	Time	Birth	2.81462e-05	0.00150266	0.0128506
Vaginal	EC.2.7.7.77	G_1	G_1	-7.24284e-05	0.00155421	0.013274
Vaginal	EC.5.4.2.2	Time	Prenatal	0.000246302	0.00158496	0.0135189
Vaginal	EC.1.7.2.2	Time	Prenatal	-0.000140942	0.00159304	0.01357
Vaginal	EC.2.3.1.9	Time	Prenatal	0.000499059	0.00161875	0.013771
Vaginal	EC.2.7.1.2	Time	Prenatal	-0.000670536	0.00162127	0.0137745
Vaginal	EC.1.3.1.106	Time	Prenatal	-0.000145877	0.00164037	0.0139004
Vaginal	EC.1.3.1.54	Time	Prenatal	-0.000145877	0.00164037	0.0139004
Vaginal	EC.4.2.1.126	Time	Prenatal	0.000490069	0.00164563	0.0139269
Vaginal	EC.2.7.1.40	Time	Prenatal	0.000217442	0.00165037	0.0139489
Vaginal	EC.3.5.1.23	Time	Birth	1.6381e-05	0.00165595	0.0139779
Vaginal	EC.4.2.99.20	G_1	G_1	-8.00311e-05	0.00169705	0.0143062
Vaginal	EC.1.1.1.81	G_1	G_1	-6.36589e-05	0.00172199	0.0144977
Vaginal	EC.1.1.1.100	Time	Prenatal	-0.000641371	0.00173164	0.0145601
Vaginal	EC.2.1.1.242	G_1	G_1	-6.45524e-05	0.00176612	0.0148308
Vaginal	EC.3.6.3.25	G_1	G_1	-6.42822e-05	0.00176891	0.0148351
Vaginal	EC.3.5.1.87	Time	Prenatal	-6.55961e-05	0.00179102	0.014982
Vaginal	EC.4.4.1.8	Time	Prenatal	0.00164035	0.00179089	0.014982
Vaginal	EC.5.4.99.62	Time	Prenatal	0.000480536	0.00190695	0.0159312
Vaginal	EC.3.1.3.7	Time	Prenatal	0.000288509	0.00199959	0.0166838
Vaginal	EC.2.3.2.8	Time	Birth	-1.89416e-05	0.00201456	0.0167872
Vaginal	EC.3.4.24.84	Time	Birth	-1.89312e-05	0.00202509	0.0168533
Vaginal	EC.1.1.1.18	G_1	G_1	-4.60936e-05	0.00205268	0.0170393
Vaginal	EC.1.1.1.369	G_1	G_1	-4.60936e-05	0.00205268	0.0170393
Vaginal	EC.5.3.1.1	Time	Prenatal	-0.000256789	0.00205533	0.0170396
Vaginal	EC.1.9.3.1	Time	Prenatal	-6.43938e-05	0.00215114	0.0177919
Vaginal	EC.3.6.3.36	G_1	G_1	-6.14963e-05	0.00215154	0.0177919
Vaginal	EC.1.13.12.16	Time	Prenatal	-4.06854e-05	0.0022001	0.0181704
Vaginal	EC.2.7.6.5	Time	Prenatal	0.00102894	0.00221563	0.0182754
Vaginal	EC.4.1.1.50	Time	Prenatal	-0.000255633	0.00227008	0.0187009
Vaginal	EC.4.1.1.3	Time	Prenatal	-0.000217023	0.00228467	0.0187972
Vaginal	EC.1.3.99.5	Time	Birth	5.16497e-06	0.00230726	0.0189591
Vaginal	EC.2.1.1.79	Time	Prenatal	0.000450033	0.00231092	0.0189653
Vaginal	EC.3.1.3.89	Time	Prenatal	-0.000138717	0.0023407	0.0191855
Vaginal	EC.6.3.2.7	Time	Prenatal	-0.000120302	0.00234898	0.0192291
Vaginal	EC.1.97.1.9	G_1	G_1	-0.000181948	0.00236108	0.0193039
Vaginal	EC.2.5.1.26	Time	Birth	1.59669e-05	0.00239804	0.0195815
Vaginal	EC.3.5.1.88	G_1	G_1	0.000463882	0.00242692	0.0197925
Vaginal	EC.1.4.3.4	Time	Prenatal	2.13219e-06	0.00246116	0.0200215
Vaginal	EC.2.3.1.203	G_1	G_1	-1.61868e-05	0.00245903	0.0200215
Vaginal	EC.2.4.2.28	Time	Prenatal	-0.000124449	0.00246895	0.0200598
Vaginal	EC.2.6.1.21	G_1	G_1	-5.9896e-05	0.00247554	0.0200791
Vaginal	EC.3.5.1.118	G_1	G_1	-6.34186e-05	0.00247749	0.0200791
Vaginal	EC.1.8.1.8	G_1	G_1	-0.000254745	0.00249876	0.0202082
Vaginal	EC.2.7.1.56	Time	Prenatal	0.00101414	0.00249964	0.0202082
Vaginal	EC.2.7.1.12	Time	Prenatal	0.000458438	0.00250297	0.0202101
Vaginal	EC.1.1.3.6	Time	Birth	1.18624e-05	0.00250638	0.0202125
Vaginal	EC.1.14.15.3	Time	Birth	1.18542e-05	0.00252684	0.0203523
Vaginal	EC.5.3.1.22	Time	Birth	1.22355e-05	0.00253512	0.0203937
Vaginal	EC.3.2.1.80	G_1	G_1	-0.00012774	0.0025581	0.0205532
Vaginal	EC.1.17.99.1	Time	Prenatal	-1.51354e-05	0.00258482	0.0207423
Vaginal	EC.2.8.4.2	Time	Birth	2.82595e-05	0.00267714	0.0214566
Vaginal	EC.1.2.1.87	Time	Prenatal	-1.90438e-05	0.00270225	0.0216313
Vaginal	EC.1.1.99.28	Time	Birth	1.1603e-05	0.00283157	0.0225556
Vaginal	EC.1.13.11.79	Time	Birth	1.1603e-05	0.00283157	0.0225556
Vaginal	EC.1.14.13.9	Time	Birth	1.1603e-05	0.00283157	0.0225556
Vaginal	EC.6.2.1.34	Time	Birth	1.1603e-05	0.00283157	0.0225556
Vaginal	EC.1.14.13.22	Time	Birth	1.15862e-05	0.00287683	0.022888
Vaginal	EC.2.1.1.148	Time	Prenatal	-0.000114448	0.00290543	0.0230798
Vaginal	EC.3.2.1.65	G_1	G_1	-8.92275e-05	0.00290803	0.0230798
Vaginal	EC.3.6.3.21	Time	Prenatal	0.00103902	0.00292059	0.0231513
Vaginal	EC.2.3.1.19	Time	Prenatal	-0.000228276	0.00297414	0.0235171
Vaginal	EC.2.7.2.7	Time	Prenatal	-0.000228286	0.00297758	0.0235171
Vaginal	EC.4.2.1.130	G_1	G_1	-6.15441e-05	0.00297751	0.0235171
Vaginal	EC.1.1.1.41	Time	Prenatal	-0.000128773	0.00302642	0.0238739
Vaginal	EC.2.7.8.41	Time	Prenatal	-0.000274644	0.00308143	0.0242784
Vaginal	EC.3.1.3.27	Time	Prenatal	-0.000218842	0.00310166	0.0244082
Vaginal	EC.5.4.99.26	G_1	G_1	-6.40693e-05	0.00313016	0.0246028
Vaginal	EC.3.2.1.99	G_1	G_1	-8.89825e-05	0.00323032	0.0253594
Vaginal	EC.3.4.22.70	G_1	G_1	0.000894341	0.00331493	0.0259922
Vaginal	EC.2.3.1.31	Time	Prenatal	-3.86415e-05	0.00333311	0.0261033
Vaginal	EC.3.2.2.27	Time	Prenatal	0.000236349	0.00339514	0.0265253
Vaginal	EC.6.6.1.1	G_1	G_1	-0.000100786	0.00339452	0.0265253
Vaginal	EC.2.7.7.6	Time	Prenatal	0.000849798	0.00348247	0.027175
Vaginal	EC.2.3.1.8	Time	Prenatal	0.000201439	0.00349367	0.0272297
Vaginal	EC.2.7.1.25	G_1	G_1	-6.22628e-05	0.00351356	0.0273193
Vaginal	EC.6.3.4.2	Time	Prenatal	0.000244553	0.00350984	0.0273193
Vaginal	EC.3.1.3.90	Time	Prenatal	-0.000115722	0.00355214	0.0275863
Vaginal	EC.3.2.1.141	Time	Birth	1.56249e-05	0.00359422	0.0278798
Vaginal	EC.1.14.12.17	G_1	G_1	-6.27412e-05	0.00367948	0.0285072
Vaginal	EC.1.2.4.2	G_1	G_1	-6.51146e-05	0.00376324	0.0291215
Vaginal	EC.4.3.1.14	Time	Prenatal	-0.000140941	0.00377508	0.0291784
Vaginal	EC.4.1.1.70	Time	Prenatal	-0.000224451	0.00378834	0.0292115
Vaginal	EC.4.3.1.18	G_1	G_1	-6.5896e-05	0.00378427	0.0292115
Vaginal	EC.4.1.1.17	Time	Prenatal	0.000441341	0.00383029	0.0295001
Vaginal	EC.2.1.1.37	Time	Prenatal	-0.000830028	0.00384637	0.0295889
Vaginal	EC.1.3.8.6	Time	Prenatal	-0.000102555	0.00392073	0.0301253
Vaginal	EC.4.2.1.9	Time	Prenatal	-0.000207748	0.00392687	0.0301369
Vaginal	EC.2.7.1.17	Time	Prenatal	-0.000271696	0.00393416	0.0301572
Vaginal	EC.3.4.23.49	Time	Prenatal	2.46278e-07	0.00396701	0.0303733
Vaginal	EC.2.1.1.289	Time	Prenatal	-0.0001255	0.00406365	0.0310633
Vaginal	EC.2.7.1.66	Time	Prenatal	-0.000114227	0.00406667	0.0310633
Vaginal	EC.3.4.11.14	Time	Prenatal	0.000606347	0.00411911	0.0313902
Vaginal	EC.3.5.1.90	G_1	G_1	-1.87741e-05	0.00411909	0.0313902
Vaginal	EC.5.4.99.15	Time	Birth	1.53501e-05	0.00422531	0.0321617
Vaginal	EC.1.8.4.8	G_1	G_1	-6.3609e-05	0.00429184	0.03263
Vaginal	EC.1.8.1.2	G_1	G_1	-0.000122631	0.00432187	0.0327436
Vaginal	EC.2.1.2.2	Time	Prenatal	-0.000463314	0.00431993	0.0327436
Vaginal	EC.2.3.1.61	G_1	G_1	-6.78305e-05	0.00431837	0.0327436
Vaginal	EC.1.1.1.61	Time	Prenatal	-0.000220655	0.00435487	0.0329552
Vaginal	EC.2.8.1.1	G_1	G_1	-0.000203239	0.00439204	0.0331979
Vaginal	EC.4.1.1.48	Time	Prenatal	-0.00017033	0.00447703	0.033801
Vaginal	EC.1.2.1.21	G_1	G_1	-5.91133e-05	0.00459091	0.0345007
Vaginal	EC.1.2.1.22	G_1	G_1	-5.91133e-05	0.00459091	0.0345007
Vaginal	EC.2.3.3.13	Time	Prenatal	-0.000194512	0.00458522	0.0345007
Vaginal	EC.3.4.21.96	Time	Prenatal	0.000432775	0.00458064	0.0345007
Vaginal	EC.2.1.1.130	Time	Prenatal	-0.000148183	0.00460867	0.0345943
Vaginal	EC.2.4.1.291	Time	Birth	-2.40847e-05	0.00466727	0.0349938
Vaginal	EC.4.6.1.1	Time	Prenatal	-0.00013625	0.00469258	0.0351431
Vaginal	EC.2.5.1.7	G_1	G_1	0.000179506	0.00470261	0.0351516
Vaginal	EC.5.3.1.25	G_1	G_1	-6.57641e-05	0.00470452	0.0351516
Vaginal	EC.1.11.1.5	Time	Birth	-2.16879e-05	0.00473341	0.0353159
Vaginal	EC.4.3.3.7	Time	Prenatal	-0.000561672	0.00473737	0.0353159
Vaginal	EC.4.1.3.42	Time	Prenatal	-0.000149728	0.00475368	0.035397
Vaginal	EC.6.5.1.1	Time	Prenatal	-2.13851e-05	0.00481316	0.0357989
Vaginal	EC.5.3.1.13	G_1	G_1	-0.00024711	0.00484137	0.0359676
Vaginal	EC.2.1.1.151	Time	Prenatal	-0.000144723	0.00496929	0.0368759
Vaginal	EC.4.1.1.39	Time	Prenatal	-0.000105863	0.00499147	0.0369983
Vaginal	EC.4.1.1.19	G_1	G_1	-0.000245824	0.0050019	0.0370334
Vaginal	EC.2.8.3.5	Time	Birth	3.0906e-05	0.00503117	0.0372078
Vaginal	EC.6.3.4.21	Time	Prenatal	0.000200571	0.00505044	0.0373079
Vaginal	EC.2.3.2.2	G_1	G_1	-6.01046e-05	0.00518029	0.0381804
Vaginal	EC.3.4.19.13	G_1	G_1	-6.01046e-05	0.00518029	0.0381804
Vaginal	EC.2.5.1.29	G_1	G_1	0.000202799	0.00521144	0.0383666
Vaginal	EC.4.1.1.37	Time	Prenatal	-0.000155258	0.00523951	0.0385297
Vaginal	EC.1.1.1.219	Time	Prenatal	4.16582e-07	0.00534587	0.0392231
Vaginal	EC.4.1.2.14	Time	Prenatal	-0.000148205	0.00534555	0.0392231
Vaginal	EC.5.4.99.60	Time	Prenatal	-0.000139078	0.00536596	0.039282
Vaginal	EC.5.4.99.61	Time	Prenatal	-0.000139078	0.00536596	0.039282
Vaginal	EC.2.1.1.131	Time	Prenatal	-0.000139042	0.0053774	0.0393215
Vaginal	EC.2.1.1.133	Time	Prenatal	-0.000138995	0.00539266	0.0393447
Vaginal	EC.2.1.1.271	Time	Prenatal	-0.000138995	0.00539266	0.0393447
Vaginal	EC.6.3.2.2	Time	Prenatal	-0.000193741	0.00543538	0.039612
Vaginal	EC.1.1.1.86	Time	Prenatal	-0.00021796	0.00546289	0.0397679
Vaginal	EC.2.7.6.2	G_1	G_1	0.00025365	0.00550906	0.0400592
Vaginal	EC.2.3.1.181	Time	Prenatal	-0.000108444	0.00558371	0.0405567
Vaginal	EC.3.4.17.19	Time	Prenatal	-0.00013744	0.00570029	0.0413573
Vaginal	EC.1.4.1.3	G_1	G_1	-2.25193e-05	0.0057464	0.0416454
Vaginal	EC.6.3.2.6	Time	Prenatal	-0.000450471	0.00576927	0.0417647
Vaginal	EC.1.1.1.333	Time	Birth	1.6634e-05	0.00582791	0.0418632
Vaginal	EC.1.1.98.3	Time	Birth	1.6634e-05	0.00582791	0.0418632
Vaginal	EC.2.4.1.287	Time	Birth	1.6634e-05	0.00582791	0.0418632
Vaginal	EC.2.4.2.45	Time	Birth	1.6634e-05	0.00582791	0.0418632
Vaginal	EC.2.4.2.46	Time	Birth	1.6634e-05	0.00582791	0.0418632
Vaginal	EC.2.4.2.47	Time	Birth	1.6634e-05	0.00582791	0.0418632
Vaginal	EC.4.1.1.71	Time	Birth	1.6634e-05	0.00582791	0.0418632
Vaginal	EC.2.4.1.266	Time	Birth	1.6368e-05	0.00586244	0.0420648
Vaginal	EC.1.14.13.83	Time	Birth	1.63624e-05	0.00588015	0.042099
Vaginal	EC.1.20.4.3	Time	Birth	1.63624e-05	0.00588015	0.042099
Vaginal	EC.3.2.1.183	G_1	G_1	-3.06397e-05	0.00588778	0.0421073
Vaginal	EC.3.5.4.33	Time	Prenatal	0.00022331	0.00592132	0.0423007
Vaginal	EC.5.1.3.25	Time	Prenatal	4.38925e-07	0.00595369	0.0424853
Vaginal	EC.1.4.1.2	Time	Prenatal	-0.000134808	0.00600992	0.0428396
Vaginal	EC.2.7.8.36	G_1	G_1	-1.43439e-05	0.00604945	0.0430742
Vaginal	EC.3.7.1.12	Time	Prenatal	-0.000135688	0.00605854	0.0430918
Vaginal	EC.6.3.3.1	Time	Prenatal	-0.000446286	0.00614673	0.0436713
Vaginal	EC.1.1.1.220	G_1	G_1	-1.43037e-05	0.00623575	0.0438727
Vaginal	EC.1.12.5.1	G_1	G_1	-2.8668e-05	0.00619649	0.0438727
Vaginal	EC.1.21.98.1	G_1	G_1	-1.43037e-05	0.00623575	0.0438727
Vaginal	EC.2.4.1.290	G_1	G_1	-1.43037e-05	0.00623575	0.0438727
Vaginal	EC.2.5.1.120	G_1	G_1	-1.43037e-05	0.00623575	0.0438727
Vaginal	EC.2.6.1.34	G_1	G_1	-1.43037e-05	0.00623575	0.0438727
Vaginal	EC.3.2.2.30	G_1	G_1	-1.43037e-05	0.00623575	0.0438727
Vaginal	EC.4.2.1.135	G_1	G_1	-1.43037e-05	0.00623575	0.0438727
Vaginal	EC.4.2.1.151	G_1	G_1	-1.43037e-05	0.00623575	0.0438727
Vaginal	EC.2.4.99.19	G_1	G_1	-1.42994e-05	0.00624653	0.0439011
Vaginal	EC.3.5.99.7	G_1	G_1	-1.42983e-05	0.00625392	0.0439056
Vaginal	EC.3.6.3.55	G_1	G_1	-1.42929e-05	0.0062737	0.043997
Vaginal	EC.4.2.2.6	Time	Prenatal	9.74426e-07	0.00631684	0.0442519
Vaginal	EC.3.1.13.5	Time	Prenatal	-0.00028307	0.00641441	0.0448871
Vaginal	EC.1.1.1.251	G_1	G_1	-6.15019e-05	0.00642943	0.0448957
Vaginal	EC.1.1.1.31	Time	Prenatal	-0.000107284	0.00642901	0.0448957
Vaginal	EC.1.5.1.38	G_1	G_1	-6.32391e-05	0.00652838	0.0455377
Vaginal	EC.2.7.1.51	G_1	G_1	-6.17479e-05	0.00670693	0.0467331
Vaginal	EC.2.4.2.14	Time	Prenatal	-0.000440385	0.00675065	0.0469874
Vaginal	EC.1.2.1.38	Time	Prenatal	-0.000171818	0.00678819	0.0471982
Vaginal	EC.1.8.7.1	Time	Birth	1.63202e-05	0.00682467	0.0474012
Vaginal	EC.4.2.1.33	Time	Prenatal	-0.000367362	0.0068457	0.047446
Vaginal	EC.4.2.1.35	Time	Prenatal	-0.000367362	0.0068457	0.047446
Vaginal	EC.2.7.1.24	Time	Prenatal	-0.000288506	0.0068938	0.0477286
Vaginal	EC.6.1.1.12	G_1	G_1	0.00017028	0.00691685	0.0478372
Vaginal	EC.5.3.2.5	Time	Prenatal	-1.03713e-05	0.00699587	0.0483324
Vaginal	EC.2.7.1.85	Time	Prenatal	8.26067e-07	0.00701615	0.0483698
Vaginal	EC.3.4.23.48	Time	Prenatal	8.26067e-07	0.00701615	0.0483698
Vaginal	EC.5.4.99.18	Time	Prenatal	-0.000436865	0.00702863	0.0484046
Vaginal	EC.1.2.1.43	Time	Birth	4.35925e-05	0.00704481	0.0484162
Vaginal	EC.2.3.1.41	G_1	G_1	-6.39862e-05	0.00704915	0.0484162
Vaginal	EC.2.4.1.144	Time	Prenatal	8.30104e-07	0.00705263	0.0484162
Vaginal	EC.3.1.2.6	G_1	G_1	-6.92479e-05	0.00717705	0.0491666
Vaginal	EC.3.2.2.24	Time	Birth	2.17295e-05	0.00717405	0.0491666
Vaginal	EC.6.5.1.6	Time	Prenatal	-1.93935e-05	0.00721653	0.0493332
Vaginal	EC.6.5.1.7	Time	Prenatal	-1.93935e-05	0.00721653	0.0493332
Vaginal	EC.3.4.11.7	Time	Prenatal	-0.000108129	0.00738534	0.0504342
Vaginal	EC.3.4.21.92	G_1	G_1	0.000284586	0.00761339	0.0519371
Vaginal	EC.2.5.1.74	Time	Prenatal	-0.000387067	0.00765108	0.0521395
Vaginal	EC.5.99.1.3	G_1	G_1	0.000517324	0.00771513	0.052521
Vaginal	EC.2.2.1.9	G_1	G_1	-0.000205064	0.00774959	0.0527004
Vaginal	EC.3.1.3.10	G_1	G_1	-9.16242e-05	0.00776494	0.0527497
Vaginal	EC.6.3.4.6	Time	Prenatal	8.24632e-07	0.0077952	0.0529
Vaginal	EC.2.7.13.3	Time	Prenatal	-0.000969268	0.00780716	0.052926
Vaginal	EC.2.3.2.8	G_1	G_1	-1.5067e-05	0.00788068	0.053281
Vaginal	EC.3.6.3.16	Time	Prenatal	-6.83175e-05	0.00788409	0.053281
Vaginal	EC.3.6.3.6	Time	Prenatal	8.07905e-07	0.0078812	0.053281
Vaginal	EC.3.4.24.84	G_1	G_1	-1.50619e-05	0.00789998	0.0533331
Vaginal	EC.2.7.14.1	Time	Prenatal	-0.000110615	0.00809996	0.0546265
Vaginal	EC.2.3.1.82	Time	Prenatal	-9.03534e-05	0.00810894	0.0546304
Vaginal	EC.3.5.4.2	Time	Prenatal	-0.000132302	0.00837495	0.0563642
Vaginal	EC.6.3.4.13	Time	Prenatal	-0.000421486	0.00848045	0.0570153
Vaginal	EC.3.2.1.58	Time	Prenatal	-0.000105997	0.00852231	0.0572375
Vaginal	EC.2.5.1.48	Time	Prenatal	-0.000140394	0.00858165	0.0575767
Vaginal	EC.1.8.1.15	Time	Birth	1.5699e-05	0.00865084	0.0577432
Vaginal	EC.2.3.1.189	Time	Birth	1.5699e-05	0.00865084	0.0577432
Vaginal	EC.2.4.1.250	Time	Birth	1.5699e-05	0.00865084	0.0577432
Vaginal	EC.3.5.1.103	Time	Birth	1.5699e-05	0.00865084	0.0577432
Vaginal	EC.3.5.1.115	Time	Birth	1.5699e-05	0.00865084	0.0577432
Vaginal	EC.2.7.7.43	G_1	G_1	-3.7916e-05	0.00870854	0.0580688
Vaginal	EC.5.4.99.21	G_1	G_1	-6.03721e-05	0.00879301	0.0585721
Vaginal	EC.6.3.1.13	Time	Birth	1.59709e-05	0.00893724	0.0594719
Vaginal	EC.2.2.1.6	Time	Prenatal	-0.000673092	0.00898679	0.059704
Vaginal	EC.6.3.4.19	Time	Birth	-0.000252809	0.00899046	0.059704
Vaginal	EC.2.4.2.18	Time	Prenatal	-0.000177125	0.00907254	0.0601877
Vaginal	EC.2.3.2.10	Time	Prenatal	-9.82276e-05	0.00913245	0.0605234
Vaginal	EC.2.3.2.3	Time	Prenatal	-9.04753e-05	0.00916373	0.0606689
Vaginal	EC.5.3.1.23	Time	Prenatal	-0.000118838	0.00923019	0.0610468
Vaginal	EC.1.1.1.85	Time	Prenatal	-0.000175689	0.00933747	0.0616937
Vaginal	EC.6.3.2.38	Time	Prenatal	7.94993e-07	0.00963044	0.0635004
Vaginal	EC.6.3.2.39	Time	Prenatal	7.94993e-07	0.00963044	0.0635004
Vaginal	EC.1.2.1.11	Time	Prenatal	-0.000411509	0.0097782	0.0644094
Vaginal	EC.3.1.3.5	G_1	G_1	-0.000440919	0.00997457	0.0656365
Vaginal	EC.2.7.1.35	Time	Prenatal	0.000357035	0.00999454	0.0657015
Vaginal	EC.2.6.1.83	Time	Prenatal	-0.000117038	0.0100345	0.0658973
Vaginal	EC.1.1.1.287	Time	Prenatal	2.25657e-07	0.0100633	0.0659535
Vaginal	EC.1.1.1.289	Time	Prenatal	2.25657e-07	0.0100633	0.0659535
Vaginal	EC.2.10.1.1	Time	Prenatal	-0.000124159	0.0102045	0.0668117
Vaginal	EC.1.1.1.205	G_1	G_1	0.000247295	0.010233	0.0669308
Vaginal	EC.3.2.1.24	Time	Prenatal	-0.000184267	0.0102862	0.0672111
Vaginal	EC.2.5.1.75	Time	Prenatal	-0.000232706	0.0103332	0.0674509
Vaginal	EC.1.14.13.59	Time	Prenatal	7.91577e-07	0.0103552	0.0675265
Vaginal	EC.2.7.1.52	Time	Birth	-6.17043e-07	0.0104141	0.0678425
Vaginal	EC.1.7.1.15	G_1	G_1	-0.000121466	0.0104414	0.0679523
Vaginal	EC.2.7.1.85	Time	APrenatal	3.14579e-06	0.010494	0.0681589
Vaginal	EC.3.4.23.48	Time	APrenatal	3.14579e-06	0.010494	0.0681589
Vaginal	EC.2.4.1.1	Time	Prenatal	-0.000441527	0.0106321	0.0689867
Vaginal	EC.2.7.9.3	Time	Prenatal	-0.000111551	0.0108556	0.0703668
Vaginal	EC.2.1.1.187	Time	Prenatal	-0.00011857	0.0110401	0.071365
Vaginal	EC.3.1.3.6	Time	Prenatal	0.000397259	0.0110425	0.071365
Vaginal	EC.3.1.4.16	Time	Prenatal	0.000397259	0.0110425	0.071365
Vaginal	EC.4.1.2.14	G_1	G_1	-0.000126979	0.0110956	0.071637
Vaginal	EC.2.4.1.144	Time	APrenatal	3.13422e-06	0.0111995	0.0722361
Vaginal	EC.1.2.7.5	Time	APrenatal	7.2256e-07	0.0114363	0.0727542
Vaginal	EC.1.2.99.5	Time	Prenatal	2.41314e-07	0.0113575	0.0727542
Vaginal	EC.2.1.1.250	Time	APrenatal	7.2256e-07	0.0114363	0.0727542
Vaginal	EC.2.2.1.10	Time	APrenatal	7.2256e-07	0.0114363	0.0727542
Vaginal	EC.2.4.1.247	Time	APrenatal	7.2256e-07	0.0114363	0.0727542
Vaginal	EC.2.6.99.2	Time	Prenatal	-9.4565e-05	0.0113086	0.0727542
Vaginal	EC.2.7.1.146	Time	APrenatal	7.2256e-07	0.0114363	0.0727542
Vaginal	EC.2.7.1.147	Time	APrenatal	7.2256e-07	0.0114363	0.0727542
Vaginal	EC.2.7.1.165	Time	APrenatal	7.2256e-07	0.0114363	0.0727542
Vaginal	EC.2.7.7.42	Time	Prenatal	-0.000193186	0.011426	0.0727542
Vaginal	EC.3.1.26.12	Time	Prenatal	-0.000193193	0.0114234	0.0727542
Vaginal	EC.4.1.1.44	Time	Prenatal	0.000517924	0.0114211	0.0727542
Vaginal	EC.4.2.1.5	Time	APrenatal	7.2256e-07	0.0114363	0.0727542
Vaginal	EC.5.4.99.19	Time	Prenatal	0.000389593	0.0113439	0.0727542
Vaginal	EC.4.1.3.42	G_1	G_1	-0.000125838	0.0115035	0.0731102
Vaginal	EC.2.7.1.83	Time	Prenatal	-0.000183234	0.0115209	0.0731493
Vaginal	EC.3.4.17.19	Time	Birth	-0.000126774	0.0115504	0.073265
Vaginal	EC.4.2.1.120	Time	Prenatal	-8.85774e-05	0.0116397	0.0736877
Vaginal	EC.5.3.3.3	Time	Prenatal	-8.85774e-05	0.0116397	0.0736877
Vaginal	EC.6.3.4.6	Time	APrenatal	3.13471e-06	0.0116974	0.0739813
Vaginal	EC.4.3.1.12	Time	Prenatal	-6.83213e-05	0.0118932	0.075123
Vaginal	EC.5.5.1.4	Time	Prenatal	-0.000181289	0.011901	0.075123
Vaginal	EC.5.3.1.31	Time	Prenatal	-1.10509e-05	0.0119672	0.0754677
Vaginal	EC.1.3.3.6	Time	Birth	1.43655e-05	0.0119977	0.0755868
Vaginal	EC.1.10.2.2	G_1	G_1	-1.46311e-05	0.0120681	0.0759568
Vaginal	EC.2.7.1.31	Time	Prenatal	0.000375559	0.012171	0.07653
Vaginal	EC.2.6.1.18	Time	Prenatal	2.32607e-07	0.0122188	0.0766829
Vaginal	EC.3.1.1.75	Time	Prenatal	2.32607e-07	0.0122188	0.0766829
Vaginal	EC.2.7.1.63	Time	Prenatal	-0.00018565	0.0122482	0.0767929
Vaginal	EC.6.3.2.38	Time	APrenatal	3.08622e-06	0.0123132	0.0770524
Vaginal	EC.6.3.2.39	Time	APrenatal	3.08622e-06	0.0123132	0.0770524
Vaginal	EC.5.3.1.9	Time	Prenatal	0.000162832	0.0123331	0.0771023
Vaginal	EC.6.2.1.14	G_1	G_1	-1.85303e-05	0.0123554	0.0771679
Vaginal	EC.2.4.1.292	G_1	G_1	-1.75046e-05	0.0124626	0.0777629
Vaginal	EC.3.1.1.73	Time	APrenatal	7.16682e-07	0.012577	0.0784013
Vaginal	EC.2.3.1.201	Time	Prenatal	-5.91414e-05	0.0126546	0.0788095
Vaginal	EC.4.1.1.85	Time	Prenatal	-0.000100775	0.0128998	0.0802597
Vaginal	EC.2.3.1.57	G_1	G_1	-0.000175442	0.0129156	0.0802817
Vaginal	EC.1.14.13.59	Time	APrenatal	3.08022e-06	0.0129773	0.0805881
Vaginal	EC.1.2.1.2	Time	Prenatal	-0.000130653	0.0130435	0.0807677
Vaginal	EC.3.4.21.83	Time	Prenatal	-0.000189821	0.0130323	0.0807677
Vaginal	EC.5.3.1.31	Time	Birth	-1.10582e-05	0.0130264	0.0807677
Vaginal	EC.1.2.1.76	Time	Prenatal	-8.65428e-05	0.0131559	0.0813865
Vaginal	EC.1.6.5.3	G_1	G_1	-0.00180032	0.013194	0.0813899
Vaginal	EC.2.5.1.90	G_1	G_1	-0.000203926	0.013174	0.0813899
Vaginal	EC.3.5.5.1	Time	Prenatal	-4.16609e-05	0.0131832	0.0813899
Vaginal	EC.3.5.1.16	Time	Prenatal	-6.5663e-05	0.0133194	0.0820858
Vaginal	EC.4.1.99.18	Time	Prenatal	-0.000251406	0.0133632	0.0822779
Vaginal	EC.3.1.31.1	Time	Prenatal	-9.85811e-05	0.0134764	0.0828966
Vaginal	EC.2.7.7.53	Time	Prenatal	-4.63915e-05	0.013576	0.0834302
Vaginal	EC.5.3.4.1	Time	Prenatal	-5.50552e-05	0.0136345	0.0837105
Vaginal	EC.2.8.1.2	G_1	G_1	-0.000137141	0.0139324	0.0854588
Vaginal	EC.4.2.1.90	Time	Prenatal	2.20145e-07	0.0140054	0.0858258
Vaginal	EC.2.7.1.177	Time	Prenatal	-9.14073e-05	0.0140269	0.0858769
Vaginal	EC.1.2.1.28	Time	Prenatal	1.77412e-06	0.0140545	0.0859652
Vaginal	EC.1.17.99.1	Time	Birth	-1.23783e-05	0.0141695	0.0865058
Vaginal	EC.3.7.1.2	Time	Prenatal	2.3623e-07	0.0141643	0.0865058
Vaginal	EC.3.1.1.85	Time	Prenatal	-8.78923e-05	0.0142037	0.0866331
Vaginal	EC.3.2.1.85	Time	Prenatal	0.000512779	0.0142409	0.0867786
Vaginal	EC.6.3.1.2	Time	Prenatal	-0.00030797	0.0142558	0.0867886
Vaginal	EC.1.1.1.306	Time	Birth	1.49106e-05	0.0142895	0.0869124
Vaginal	EC.3.2.1.4	G_1	G_1	-5.86455e-05	0.0143324	0.0870915
Vaginal	EC.1.2.1.3	Time	Birth	0.000127587	0.0143571	0.0870949
Vaginal	EC.5.1.3.15	G_1	G_1	-6.43461e-05	0.0143597	0.0870949
Vaginal	EC.1.7.7.1	G_1	G_1	-1.87905e-05	0.0143877	0.0871835
Vaginal	EC.2.7.1.45	Time	Prenatal	-0.000159158	0.0144076	0.0872227
Vaginal	EC.2.1.1.219	Time	Prenatal	-0.000181023	0.0145228	0.0877568
Vaginal	EC.2.1.1.220	Time	Prenatal	-0.000181023	0.0145228	0.0877568
Vaginal	EC.2.1.1.197	Time	Prenatal	-8.70247e-05	0.0146686	0.0885557
Vaginal	EC.2.3.1.182	G_1	G_1	-4.25755e-05	0.0147923	0.0892202
Vaginal	EC.2.8.3.12	Time	Prenatal	-3.17386e-05	0.0149372	0.0900106
Vaginal	EC.2.6.1.11	Time	Prenatal	-0.000147864	0.0149639	0.0900876
Vaginal	EC.2.1.1.265	G_1	G_1	-6.84333e-05	0.0151254	0.0909762
Vaginal	EC.2.1.3.11	G_1	G_1	-4.24313e-05	0.0151811	0.0912267
Vaginal	EC.1.17.99.6	G_1	G_1	-0.000192704	0.0153242	0.0920016
Vaginal	EC.3.4.19.5	G_1	G_1	-6.11838e-05	0.0154328	0.0925682
Vaginal	EC.1.2.7.4	G_1	G_1	-1.8435e-05	0.0155819	0.0933768
Vaginal	EC.4.1.99.1	Time	Prenatal	-9.03516e-05	0.0156071	0.0934417
Vaginal	EC.1.20.4.1	Time	Prenatal	0.000355239	0.0157481	0.0939403
Vaginal	EC.1.3.1.1	G_1	G_1	-0.000119389	0.0157415	0.0939403
Vaginal	EC.2.1.1.104	Time	Prenatal	-1.57221e-05	0.0157193	0.0939403
Vaginal	EC.3.1.31.1	Time	Birth	9.75435e-05	0.0157397	0.0939403
Vaginal	EC.3.1.26.5	Time	Prenatal	0.000162825	0.0157987	0.0939838
Vaginal	EC.3.4.13.19	G_1	G_1	-2.39635e-05	0.0157933	0.0939838
Vaginal	EC.6.3.3.3	G_1	G_1	-0.000145371	0.0157968	0.0939838
Vaginal	EC.2.7.7.33	Time	Prenatal	-5.17126e-06	0.0159334	0.0946984
Vaginal	EC.3.1.3.23	Time	Prenatal	0.000516658	0.0160386	0.0952366
Vaginal	EC.3.6.3.24	G_1	G_1	-0.000119669	0.0160946	0.0954822
Vaginal	EC.1.4.3.5	Time	Prenatal	-9.03466e-05	0.0161135	0.0955069
Vaginal	EC.2.4.1.5	Time	Birth	7.37948e-06	0.0162294	0.0961062
Vaginal	EC.5.4.99.1	Time	Prenatal	-0.000178362	0.0162517	0.096151
Vaginal	EC.2.4.1.289	Time	Birth	1.46083e-05	0.0164224	0.0970726
Vaginal	EC.1.1.1.91	Time	Prenatal	3.82339e-07	0.0165321	0.0976321
Vaginal	EC.1.1.5.3	Time	Birth	0.000430458	0.0167961	0.0991017
Vaginal	EC.4.1.99.18	Time	Birth	0.000245586	0.0169429	0.0998769
BabySaliva	EC.3.5.3.18	GA_37w	GA_37w	-0.000200802	2.93247e-09	1.43134e-05
BabySaliva	EC.3.6.3.6	GA_37w	GA_37w	-0.000175309	6.12914e-07	0.00149582
BabySaliva	EC.1.1.1.108	G_1	G_1	-2.77856e-06	1.27878e-05	0.00310336
BabySaliva	EC.1.1.1.125	GA_37w	GA_37w	-0.000165015	1.94797e-05	0.00310336
BabySaliva	EC.1.1.1.159	G_1	G_1	-7.27538e-05	3.49204e-05	0.00310336
BabySaliva	EC.1.1.1.202	GA_37w	GA_37w	-0.000163176	9.10603e-06	0.00310336
BabySaliva	EC.1.1.1.215	G_1	G_1	-7.72056e-05	5.45557e-05	0.00310336
BabySaliva	EC.1.1.1.282	G_1	G_1	-7.53271e-05	3.86782e-05	0.00310336
BabySaliva	EC.1.1.1.287	G_1	G_1	-1.33379e-06	2.9566e-05	0.00310336
BabySaliva	EC.1.1.1.289	G_1	G_1	-1.33379e-06	2.9566e-05	0.00310336
BabySaliva	EC.1.1.1.305	G_1	G_1	-7.71614e-05	5.50478e-05	0.00310336
BabySaliva	EC.1.1.1.346	G_1	G_1	-0.000217262	1.96666e-05	0.00310336
BabySaliva	EC.1.1.1.35	G_1	G_1	-0.000157356	4.52385e-05	0.00310336
BabySaliva	EC.1.1.1.380	G_1	G_1	-7.7982e-05	5.21366e-05	0.00310336
BabySaliva	EC.1.1.1.58	G_1	G_1	-9.30435e-05	4.95586e-05	0.00310336
BabySaliva	EC.1.1.1.60	G_1	G_1	-7.94403e-05	4.76964e-05	0.00310336
BabySaliva	EC.1.1.1.79	G_1	G_1	-7.75785e-05	5.18523e-05	0.00310336
BabySaliva	EC.1.1.1.83	G_1	G_1	-7.57999e-05	5.15683e-05	0.00310336
BabySaliva	EC.1.1.1.9	G_1	G_1	-2.77856e-06	1.27878e-05	0.00310336
BabySaliva	EC.1.1.1.93	G_1	G_1	-7.57999e-05	5.15683e-05	0.00310336
BabySaliva	EC.1.1.5.2	G_1	G_1	-7.47864e-05	3.89553e-05	0.00310336
BabySaliva	EC.1.14.11.17	G_1	G_1	-7.72116e-05	5.45299e-05	0.00310336
BabySaliva	EC.1.14.11.33	G_1	G_1	-7.70708e-05	5.0054e-05	0.00310336
BabySaliva	EC.1.14.14.5	G_1	G_1	-0.000150349	4.381e-05	0.00310336
BabySaliva	EC.1.14.99.46	G_1	G_1	-7.47864e-05	3.89553e-05	0.00310336
BabySaliva	EC.1.16.1.3	G_1	G_1	-7.71995e-05	5.45817e-05	0.00310336
BabySaliva	EC.1.16.1.9	G_1	G_1	-7.71995e-05	5.45817e-05	0.00310336
BabySaliva	EC.1.2.1.19	G_1	G_1	-7.71995e-05	5.45817e-05	0.00310336
BabySaliva	EC.1.2.1.72	G_1	G_1	-7.71995e-05	5.45817e-05	0.00310336
BabySaliva	EC.1.2.99.5	G_1	G_1	-1.29812e-06	5.6433e-05	0.00310336
BabySaliva	EC.1.3.1.34	G_1	G_1	-7.73311e-05	5.50284e-05	0.00310336
BabySaliva	EC.1.5.1.41	G_1	G_1	-7.71995e-05	5.45817e-05	0.00310336
BabySaliva	EC.1.6.1.1	G_1	G_1	-7.72056e-05	5.45557e-05	0.00310336
BabySaliva	EC.1.7.2.3	G_1	G_1	-0.00016902	3.33365e-05	0.00310336
BabySaliva	EC.2.1.1.174	G_1	G_1	-7.71995e-05	5.45817e-05	0.00310336
BabySaliva	EC.2.1.1.178	G_1	G_1	-7.71995e-05	5.45817e-05	0.00310336
BabySaliva	EC.2.1.1.181	G_1	G_1	-7.70194e-05	4.54239e-05	0.00310336
BabySaliva	EC.2.1.1.34	G_1	G_1	-7.76462e-05	4.18079e-05	0.00310336
BabySaliva	EC.2.1.2.13	G_1	G_1	-7.71614e-05	5.50478e-05	0.00310336
BabySaliva	EC.2.3.1.16	G_1	G_1	-0.000158726	3.78637e-05	0.00310336
BabySaliva	EC.2.3.1.210	G_1	G_1	-7.71995e-05	5.45817e-05	0.00310336
BabySaliva	EC.2.3.1.242	G_1	G_1	-7.71995e-05	5.45817e-05	0.00310336
BabySaliva	EC.2.3.3.9	G_1	G_1	-0.000150342	3.14892e-05	0.00310336
BabySaliva	EC.2.4.1.15	G_1	G_1	-8.07339e-05	3.54716e-05	0.00310336
BabySaliva	EC.2.4.1.180	G_1	G_1	-7.73786e-05	5.60167e-05	0.00310336
BabySaliva	EC.2.4.1.325	G_1	G_1	-7.71995e-05	5.45817e-05	0.00310336
BabySaliva	EC.2.4.2.43	G_1	G_1	-7.71995e-05	5.45817e-05	0.00310336
BabySaliva	EC.2.4.2.53	G_1	G_1	-7.87838e-05	3.89594e-05	0.00310336
BabySaliva	EC.2.6.1.82	G_1	G_1	-7.71972e-05	5.48106e-05	0.00310336
BabySaliva	EC.2.6.1.87	G_1	G_1	-7.71995e-05	5.45817e-05	0.00310336
BabySaliva	EC.2.7.1.73	G_1	G_1	-7.71995e-05	5.45817e-05	0.00310336
BabySaliva	EC.2.7.1.89	G_1	G_1	-7.71995e-05	5.45817e-05	0.00310336
BabySaliva	EC.2.7.11.5	G_1	G_1	-7.75785e-05	5.18523e-05	0.00310336
BabySaliva	EC.2.7.4.23	G_1	G_1	-7.71995e-05	5.45817e-05	0.00310336
BabySaliva	EC.2.7.8.37	G_1	G_1	-0.000308691	5.632e-05	0.00310336
BabySaliva	EC.2.8.3.21	G_1	G_1	-7.53905e-05	3.34929e-05	0.00310336
BabySaliva	EC.3.1.21.1	G_1	G_1	-7.71995e-05	5.45817e-05	0.00310336
BabySaliva	EC.3.1.3.12	G_1	G_1	-8.07261e-05	3.60722e-05	0.00310336
BabySaliva	EC.3.1.3.26	G_1	G_1	-7.35373e-05	4.7966e-05	0.00310336
BabySaliva	EC.3.1.3.70	G_1	G_1	-7.41427e-05	2.91427e-05	0.00310336
BabySaliva	EC.3.1.3.78	G_1	G_1	-7.23784e-05	3.47272e-05	0.00310336
BabySaliva	EC.3.1.4.14	G_1	G_1	-7.71995e-05	5.45817e-05	0.00310336
BabySaliva	EC.3.1.4.52	G_1	G_1	-0.000149555	3.20089e-05	0.00310336
BabySaliva	EC.3.2.2.8	G_1	G_1	-7.29109e-05	3.73906e-05	0.00310336
BabySaliva	EC.3.4.24.55	G_1	G_1	-7.77476e-05	5.41369e-05	0.00310336
BabySaliva	EC.3.5.1.110	G_1	G_1	-7.47864e-05	3.89553e-05	0.00310336
BabySaliva	EC.3.5.1.94	G_1	G_1	-7.42509e-05	3.62898e-05	0.00310336
BabySaliva	EC.3.5.2.17	G_1	G_1	-7.61554e-05	2.89484e-05	0.00310336
BabySaliva	EC.3.5.3.23	G_1	G_1	-7.72056e-05	5.45557e-05	0.00310336
BabySaliva	EC.3.6.1.25	G_1	G_1	-7.71995e-05	5.45817e-05	0.00310336
BabySaliva	EC.3.6.1.26	G_1	G_1	-7.71995e-05	5.45817e-05	0.00310336
BabySaliva	EC.3.6.1.63	G_1	G_1	-7.70893e-05	5.78582e-05	0.00310336
BabySaliva	EC.3.6.1.65	G_1	G_1	-7.71995e-05	5.45817e-05	0.00310336
BabySaliva	EC.3.6.3.33	G_1	G_1	-7.71995e-05	5.45817e-05	0.00310336
BabySaliva	EC.4.1.1.47	G_1	G_1	-7.29237e-05	3.36463e-05	0.00310336
BabySaliva	EC.4.1.1.73	G_1	G_1	-7.57999e-05	5.15683e-05	0.00310336
BabySaliva	EC.4.1.2.20	G_1	G_1	-7.71532e-05	5.54348e-05	0.00310336
BabySaliva	EC.4.1.2.53	G_1	G_1	-7.29079e-05	3.76025e-05	0.00310336
BabySaliva	EC.4.1.3.1	G_1	G_1	-7.73725e-05	4.31329e-05	0.00310336
BabySaliva	EC.4.2.1.149	G_1	G_1	-7.53271e-05	3.86782e-05	0.00310336
BabySaliva	EC.4.3.1.2	G_1	G_1	-7.42157e-05	5.77206e-05	0.00310336
BabySaliva	EC.4.3.1.7	G_1	G_1	-0.000155128	4.67695e-05	0.00310336
BabySaliva	EC.4.3.2.3	G_1	G_1	-7.25967e-05	4.06455e-05	0.00310336
BabySaliva	EC.4.4.1.15	G_1	G_1	-8.08879e-05	2.64469e-05	0.00310336
BabySaliva	EC.4.7.1.1	G_1	G_1	-7.70893e-05	5.78582e-05	0.00310336
BabySaliva	EC.5.1.2.3	G_1	G_1	-0.000154687	5.20488e-05	0.00310336
BabySaliva	EC.5.3.1.9	GA_37w	GA_37w	-0.000455766	2.24906e-05	0.00310336
BabySaliva	EC.5.3.3.8	G_1	G_1	-7.72056e-05	5.45557e-05	0.00310336
BabySaliva	EC.5.4.3.5	G_1	G_1	-4.22333e-06	9.92079e-06	0.00310336
BabySaliva	EC.6.3.1.11	G_1	G_1	-7.42509e-05	3.62898e-05	0.00310336
BabySaliva	EC.6.5.1.4	G_1	G_1	-7.29079e-05	3.76025e-05	0.00310336
BabySaliva	EC.1.1.1.103	G_1	G_1	-7.69514e-05	6.0917e-05	0.00319191
BabySaliva	EC.1.97.1.9	G_1	G_1	-0.000222232	6.02662e-05	0.00319191
BabySaliva	EC.2.3.1.118	G_1	G_1	-7.69745e-05	6.14708e-05	0.00319191
BabySaliva	EC.1.5.1.34	G_1	G_1	-7.47837e-05	6.28164e-05	0.00322744
BabySaliva	EC.1.1.1.251	G_1	G_1	-7.31348e-05	7.27304e-05	0.00369789
BabySaliva	EC.1.1.5.6	G_1	G_1	-0.000156942	7.49942e-05	0.00377368
BabySaliva	EC.1.1.1.57	G_1	G_1	-9.30545e-05	7.94154e-05	0.00391658
BabySaliva	EC.1.1.1.81	G_1	G_1	-7.74367e-05	7.96831e-05	0.00391658
BabySaliva	EC.1.2.1.71	G_1	G_1	-7.78652e-05	8.3451e-05	0.00391658
BabySaliva	EC.2.3.1.109	G_1	G_1	-7.78652e-05	8.3451e-05	0.00391658
BabySaliva	EC.2.6.1.81	G_1	G_1	-7.78652e-05	8.3451e-05	0.00391658
BabySaliva	EC.3.5.1.96	G_1	G_1	-7.78652e-05	8.3451e-05	0.00391658
BabySaliva	EC.3.6.3.20	G_1	G_1	-7.79218e-05	8.03112e-05	0.00391658
BabySaliva	EC.5.4.99.1	G_1	G_1	-0.000146297	8.74251e-05	0.00406402
BabySaliva	EC.3.2.1.4	G_1	G_1	-8.43594e-05	9.14981e-05	0.00421323
BabySaliva	EC.3.6.3.36	G_1	G_1	-7.56329e-05	9.37618e-05	0.00427711
BabySaliva	EC.2.6.1.22	G_1	G_1	-7.44466e-05	0.000101886	0.00460466
BabySaliva	EC.4.2.1.40	G_1	G_1	-7.73743e-05	0.000103487	0.00463413
BabySaliva	EC.2.7.2.15	G_1	G_1	-7.96186e-05	0.000111674	0.00491065
BabySaliva	EC.3.2.2.4	G_1	G_1	-7.61242e-05	0.000110679	0.00491065
BabySaliva	EC.4.1.1.15	G_1	G_1	-0.000144726	0.000113095	0.00492872
BabySaliva	EC.1.2.1.24	G_1	G_1	-8.52751e-05	0.000120153	0.00497005
BabySaliva	EC.1.3.1.28	G_1	G_1	-0.000137536	0.00011912	0.00497005
BabySaliva	EC.2.7.7.58	G_1	G_1	-0.000137536	0.00011912	0.00497005
BabySaliva	EC.2.7.7.65	G_1	G_1	-0.000160557	0.000115617	0.00497005
BabySaliva	EC.3.3.2.1	G_1	G_1	-0.000137544	0.000119379	0.00497005
BabySaliva	EC.5.1.3.13	GA_37w	GA_37w	-0.000628489	0.000116876	0.00497005
BabySaliva	EC.4.2.1.12	G_1	G_1	-8.54959e-05	0.000133078	0.00545184
BabySaliva	EC.4.2.1.46	GA_37w	GA_37w	-0.000735214	0.000134034	0.00545184
BabySaliva	EC.2.3.1.18	G_1	G_1	-0.000111054	0.000135959	0.00548444
BabySaliva	EC.1.8.5.3	G_1	G_1	-0.000100717	0.000137357	0.00549541
BabySaliva	EC.2.7.1.51	G_1	G_1	-9.39831e-05	0.000152327	0.0060448
BabySaliva	EC.3.1.1.32	G_1	G_1	-8.44902e-05	0.000160942	0.00628448
BabySaliva	EC.3.1.1.4	G_1	G_1	-8.44902e-05	0.000160942	0.00628448
BabySaliva	EC.2.1.1.222	G_1	G_1	-8.59895e-05	0.000171253	0.0065818
BabySaliva	EC.2.1.1.64	G_1	G_1	-8.59895e-05	0.000171253	0.0065818
BabySaliva	EC.1.1.1.290	G_1	G_1	-7.59428e-05	0.00017306	0.00659927
BabySaliva	EC.3.2.1.28	G_1	G_1	-8.20119e-05	0.000192735	0.00729254
BabySaliva	EC.5.4.99.21	G_1	G_1	-8.71234e-05	0.000194871	0.00731665
BabySaliva	EC.1.1.1.27	GA_37w	GA_37w	-0.00187143	0.000199083	0.00741773
BabySaliva	EC.1.3.4.1	G_1	G_1	-1.22001e-06	0.0002009	0.00742875
BabySaliva	EC.2.4.2.4	G_1	G_1	-7.52461e-05	0.000208713	0.00765959
BabySaliva	EC.5.1.3.32	G_1	G_1	-7.78468e-05	0.000231399	0.00842879
BabySaliva	EC.2.1.1.77	G_1	G_1	-8.53341e-05	0.000239329	0.00865308
BabySaliva	EC.1.6.3.4	Breastfeeding	Breastfeeding	-5.83052e-06	0.00025552	0.00910358
BabySaliva	EC.4.6.1.13	G_1	G_1	-4.43697e-06	0.000255416	0.00910358
BabySaliva	EC.4.1.2.50	GA_37w	GA_37w	0.000662428	0.000280145	0.00983734
BabySaliva	EC.4.2.3.12	GA_37w	GA_37w	0.000662428	0.000280145	0.00983734
BabySaliva	EC.1.2.1.20	GA_37w	GA_37w	-0.000617699	0.000350224	0.0118826
BabySaliva	EC.1.2.1.79	GA_37w	GA_37w	-0.000617699	0.000350224	0.0118826
BabySaliva	EC.3.2.1.17	G_1	G_1	-0.000141435	0.000350562	0.0118826
BabySaliva	EC.3.4.19.5	G_1	G_1	-7.37123e-05	0.000349196	0.0118826
BabySaliva	EC.5.1.3.22	G_1	G_1	-6.88155e-05	0.000343293	0.0118826
BabySaliva	EC.2.7.11.1	GA_37w	GA_37w	-0.00100198	0.000386949	0.0130255
BabySaliva	EC.4.3.1.18	G_1	G_1	-0.000105	0.000392572	0.0131243
BabySaliva	EC.2.3.1.79	GA_37w	GA_37w	-0.000779468	0.000399726	0.0132725
BabySaliva	EC.4.1.1.85	G_1	G_1	-0.000105156	0.000405291	0.0133664
BabySaliva	EC.3.1.1.45	G_1	G_1	-0.00013763	0.000413507	0.0135049
BabySaliva	EC.4.1.1.82	G_1	G_1	-4.54208e-06	0.00041779	0.0135049
BabySaliva	EC.5.4.2.9	G_1	G_1	-4.54208e-06	0.00041779	0.0135049
BabySaliva	EC.2.7.7.24	GA_37w	GA_37w	-0.000578161	0.000478539	0.0153668
BabySaliva	EC.1.1.1.31	GA_37w	GA_37w	-0.00019022	0.000524759	0.0167409
BabySaliva	EC.1.5.5.2	G_1	G_1	-0.000129881	0.000546912	0.0173343
BabySaliva	EC.2.5.1.97	G_1	G_1	-4.19388e-06	0.000630048	0.0198404
BabySaliva	EC.5.3.1.25	G_1	G_1	-9.20485e-05	0.000645424	0.0201943
BabySaliva	EC.1.3.1.1	G_1	G_1	-0.000133598	0.000676132	0.0210204
BabySaliva	EC.1.1.1.140	G_1	G_1	-8.73136e-05	0.000741686	0.0229125
BabySaliva	EC.1.7.1.13	GA_37w	GA_37w	0.000651867	0.000787739	0.0241821
BabySaliva	EC.6.3.4.20	GA_37w	GA_37w	0.000651507	0.000793014	0.0241919
BabySaliva	EC.1.6.5.5	G_1	G_1	-0.000181181	0.000935622	0.0282038
BabySaliva	EC.1.6.5.5	GA_37w	GA_37w	-0.000266267	0.000936083	0.0282038
BabySaliva	EC.3.2.1.177	G_1	G_1	-0.000240107	0.000973244	0.0291436
BabySaliva	EC.3.5.1.23	GA_37w	GA_37w	-0.000138817	0.0011931	0.0355092
BabySaliva	EC.6.3.2.2	GA_37w	GA_37w	-0.000554386	0.00126463	0.0374101
BabySaliva	EC.3.5.4.5	GA_37w	GA_37w	0.00061001	0.00127478	0.037483
BabySaliva	EC.3.6.3.12	G_1	G_1	-0.000214037	0.00136374	0.0398589
BabySaliva	EC.1.1.1.306	GA_37w	GA_37w	-0.000136278	0.00152925	0.043307
BabySaliva	EC.1.8.1.15	GA_37w	GA_37w	-0.000136116	0.0015527	0.043307
BabySaliva	EC.2.3.1.189	GA_37w	GA_37w	-0.000136116	0.0015527	0.043307
BabySaliva	EC.2.4.1.250	GA_37w	GA_37w	-0.000136116	0.0015527	0.043307
BabySaliva	EC.3.5.1.103	GA_37w	GA_37w	-0.000136116	0.0015527	0.043307
BabySaliva	EC.3.5.1.115	GA_37w	GA_37w	-0.000136116	0.0015527	0.043307
BabySaliva	EC.3.7.1.5	GA_37w	GA_37w	-0.000136353	0.00151768	0.043307
BabySaliva	EC.6.3.1.13	GA_37w	GA_37w	-0.000136116	0.0015527	0.043307
BabySaliva	EC.2.4.1.288	GA_37w	GA_37w	-0.00014634	0.00156873	0.0434211
BabySaliva	EC.4.1.1.98	G_1	G_1	-0.000230357	0.00157458	0.0434211
BabySaliva	EC.1.10.9.1	GA_37w	GA_37w	-4.47875e-05	0.0019269	0.0458791
BabySaliva	EC.1.13.11.75	GA_37w	GA_37w	-4.47875e-05	0.0019269	0.0458791
BabySaliva	EC.1.14.13.81	GA_37w	GA_37w	-4.47875e-05	0.0019269	0.0458791
BabySaliva	EC.1.2.1.59	GA_37w	GA_37w	-4.47875e-05	0.0019269	0.0458791
BabySaliva	EC.1.2.1.80	GA_37w	GA_37w	-4.47875e-05	0.0019269	0.0458791
BabySaliva	EC.1.3.1.24	GA_37w	GA_37w	-4.47875e-05	0.0019269	0.0458791
BabySaliva	EC.1.3.1.33	GA_37w	GA_37w	-4.47875e-05	0.0019269	0.0458791
BabySaliva	EC.1.3.1.78	GA_37w	GA_37w	-4.47875e-05	0.0019269	0.0458791
BabySaliva	EC.1.3.1.83	GA_37w	GA_37w	-4.47875e-05	0.0019269	0.0458791
BabySaliva	EC.1.3.5.5	GA_37w	GA_37w	-4.47875e-05	0.0019269	0.0458791
BabySaliva	EC.1.3.7.5	GA_37w	GA_37w	-4.47875e-05	0.0019269	0.0458791
BabySaliva	EC.1.3.7.7	GA_37w	GA_37w	-4.47875e-05	0.0019269	0.0458791
BabySaliva	EC.1.7.7.2	GA_37w	GA_37w	-4.47875e-05	0.0019269	0.0458791
BabySaliva	EC.1.8.7.2	GA_37w	GA_37w	-4.47875e-05	0.0019269	0.0458791
BabySaliva	EC.2.1.1.11	GA_37w	GA_37w	-4.47875e-05	0.0019269	0.0458791
BabySaliva	EC.2.1.1.295	GA_37w	GA_37w	-4.47875e-05	0.0019269	0.0458791
BabySaliva	EC.2.5.1.21	GA_37w	GA_37w	-4.47875e-05	0.0019269	0.0458791
BabySaliva	EC.2.5.1.62	GA_37w	GA_37w	-4.47875e-05	0.0019269	0.0458791
BabySaliva	EC.2.5.1.77	GA_37w	GA_37w	-8.94773e-05	0.00192672	0.0458791
BabySaliva	EC.2.5.1.84	GA_37w	GA_37w	-4.47875e-05	0.0019269	0.0458791
BabySaliva	EC.2.5.1.85	GA_37w	GA_37w	-4.47875e-05	0.0019269	0.0458791
BabySaliva	EC.2.7.1.182	GA_37w	GA_37w	-4.47875e-05	0.0019269	0.0458791
BabySaliva	EC.3.13.1.1	GA_37w	GA_37w	-4.47959e-05	0.00192133	0.0458791
BabySaliva	EC.3.5.2.9	GA_37w	GA_37w	-4.47875e-05	0.0019269	0.0458791
BabySaliva	EC.3.5.99.10	GA_37w	GA_37w	0.000596618	0.00169009	0.0458791
BabySaliva	EC.4.1.99.5	GA_37w	GA_37w	-4.47875e-05	0.0019269	0.0458791
BabySaliva	EC.4.2.1.129	GA_37w	GA_37w	-4.47875e-05	0.0019269	0.0458791
BabySaliva	EC.5.4.99.17	GA_37w	GA_37w	-4.47875e-05	0.0019269	0.0458791
BabySaliva	EC.1.12.98.1	GA_37w	GA_37w	-4.47465e-05	0.00193789	0.0459167
BabySaliva	EC.3.1.6.1	G_1	G_1	-6.7023e-05	0.00198217	0.0467389
BabySaliva	EC.2.4.1.289	GA_37w	GA_37w	-0.00013367	0.00202892	0.0476113
BabySaliva	EC.3.5.3.11	G_1	G_1	-6.75057e-05	0.00216567	0.0505772
BabySaliva	EC.2.4.99.17	GA_37w	GA_37w	0.000583796	0.00245408	0.0570399
BabySaliva	EC.1.2.1.16	GA_37w	GA_37w	-0.000551721	0.00251202	0.0581097
BabySaliva	EC.4.2.1.104	GA_37w	GA_37w	-4.39525e-05	0.00254422	0.0585771
BabySaliva	EC.1.14.19.1	GA_37w	GA_37w	-8.59955e-05	0.00267067	0.0611997
BabySaliva	EC.3.5.1.24	GA_37w	GA_37w	-0.00107579	0.00272069	0.06182
BabySaliva	EC.4.3.1.18	GA_37w	GA_37w	-0.000125261	0.00272307	0.06182
BabySaliva	EC.5.5.1.19	GA_37w	GA_37w	-8.57273e-05	0.00273789	0.0618688
BabySaliva	EC.3.6.3.17	GA_37w	GA_37w	0.0010439	0.00289134	0.0650351
BabySaliva	EC.1.1.1.133	GA_37w	GA_37w	-0.000491105	0.00291877	0.0650611
BabySaliva	EC.3.4.21.92	GA_37w	GA_37w	-0.000385202	0.00291915	0.0650611
BabySaliva	EC.2.5.1.46	GA_37w	GA_37w	-4.21651e-05	0.00309551	0.0686781
BabySaliva	EC.5.1.3.4	G_1	G_1	-0.000171279	0.00319316	0.0705239
BabySaliva	EC.2.5.1.18	G_1	G_1	-0.000258398	0.00353801	0.0772758
BabySaliva	EC.2.6.1.37	G_1	G_1	-7.98114e-06	0.00353498	0.0772758
BabySaliva	EC.2.6.1.59	G_1	G_1	-6.30972e-05	0.00354636	0.0772758
BabySaliva	EC.2.5.1.97	Breastfeeding	Breastfeeding	-3.44379e-06	0.00360238	0.0781476
BabySaliva	EC.3.1.2.28	G_1	G_1	-6.18613e-05	0.00365423	0.0789217
BabySaliva	EC.3.5.1.2	GA_37w	GA_37w	-0.00048302	0.00370166	0.0792447
BabySaliva	EC.6.1.1.7	GA_37w	GA_37w	-0.000292033	0.00369829	0.0792447
BabySaliva	EC.2.3.2.6	G_1	G_1	-7.43985e-05	0.00372559	0.0794087
BabySaliva	EC.1.11.1.21	G_1	G_1	-6.17728e-05	0.00403364	0.0856008
BabySaliva	EC.1.3.1.31	G_1	G_1	-5.01324e-06	0.00412831	0.0864227
BabySaliva	EC.3.1.2.12	G_1	G_1	-7.02833e-05	0.0041609	0.0864227
BabySaliva	EC.3.1.3.77	GA_37w	GA_37w	-4.2781e-05	0.00410923	0.0864227
BabySaliva	EC.3.11.1.1	G_1	G_1	-7.83093e-06	0.00414593	0.0864227
BabySaliva	EC.4.2.1.109	GA_37w	GA_37w	-4.2781e-05	0.00410923	0.0864227
BabySaliva	EC.3.4.15.6	GA_37w	GA_37w	-4.18967e-05	0.00424303	0.0869232
BabySaliva	EC.6.3.2.29	GA_37w	GA_37w	-4.18967e-05	0.00424303	0.0869232
BabySaliva	EC.6.3.2.3	G_1	G_1	-6.97587e-05	0.00425623	0.0869232
BabySaliva	EC.6.3.2.30	GA_37w	GA_37w	-4.18967e-05	0.00424303	0.0869232
BabySaliva	EC.1.1.1.219	GA_37w	GA_37w	-4.33535e-05	0.00433335	0.0877637
BabySaliva	EC.4.2.1.96	GA_37w	GA_37w	-4.12766e-05	0.00433154	0.0877637
BabySaliva	EC.3.1.21.7	G_1	G_1	-6.15008e-05	0.00437066	0.0881537
BabySaliva	EC.1.13.11.27	GA_37w	GA_37w	-4.08127e-05	0.00459521	0.0920982
BabySaliva	EC.2.5.1.68	GA_37w	GA_37w	-0.000129143	0.00460397	0.0920982
BabySaliva	EC.6.4.1.3	GA_37w	GA_37w	-0.000278791	0.0047245	0.0941237
BabySaliva	EC.2.5.1.97	GA_37w	GA_37w	4.88158e-06	0.00475036	0.0942541
BabySaliva	EC.4.2.1.99	G_1	G_1	-6.91199e-05	0.00480944	0.0950399
BabySaliva	EC.4.1.3.30	GA_37w	GA_37w	-4.43058e-05	0.00485181	0.0954906
BabySaliva	EC.4.1.1.35	GA_37w	GA_37w	-4.17242e-05	0.00498437	0.0977056
BabyStool	EC.1.1.1.264	VD	VD	-0.000133483	0.000229198	0.0311394
BabyStool	EC.1.1.1.373	VD	VD	-0.000160787	0.000230855	0.0311394
BabyStool	EC.1.10.2.2	VD	VD	-0.000139753	8.60424e-05	0.0311394
BabyStool	EC.1.11.1.5	VD	VD	-0.000137581	0.000116168	0.0311394
BabyStool	EC.1.13.11.16	VD	VD	-0.000133627	0.000174951	0.0311394
BabyStool	EC.1.14.12.19	VD	VD	-0.000267323	0.000174391	0.0311394
BabyStool	EC.1.14.13.127	VD	VD	-0.000133627	0.000174951	0.0311394
BabyStool	EC.1.3.1.87	VD	VD	-0.000133627	0.000174951	0.0311394
BabyStool	EC.1.5.99.6	VD	VD	-0.000134957	0.00016333	0.0311394
BabyStool	EC.2.1.1.10	VD	VD	-0.000290514	0.000134641	0.0311394
BabyStool	EC.2.1.1.294	VD	VD	-0.000134957	0.00016333	0.0311394
BabyStool	EC.2.3.3.5	VD	VD	-0.000132074	0.000236633	0.0311394
BabyStool	EC.2.4.1.58	VD	VD	-0.000132202	0.000242842	0.0311394
BabyStool	EC.2.7.1.181	VD	VD	-0.000134957	0.00016333	0.0311394
BabyStool	EC.2.7.1.184	VD	VD	-0.000165478	0.000124329	0.0311394
BabyStool	EC.2.7.1.83	VD	VD	-0.000262751	0.000236152	0.0311394
BabyStool	EC.2.8.2.22	VD	VD	-0.000133983	0.000258537	0.0311394
BabyStool	EC.3.7.1.14	VD	VD	-0.000133627	0.000174951	0.0311394
BabyStool	EC.4.1.1.41	VD	VD	-0.000133627	0.000174951	0.0311394
BabyStool	EC.4.1.2.57	VD	VD	-0.000160787	0.000230855	0.0311394
BabyStool	EC.4.1.3.30	VD	VD	-0.000131631	0.000250735	0.0311394
BabyStool	EC.4.1.99.2	VD	VD	-0.000136566	0.000108936	0.0311394
BabyStool	EC.4.2.1.103	VD	VD	-0.000134957	0.00016333	0.0311394
BabyStool	EC.4.2.1.79	VD	VD	-0.000132202	0.000242842	0.0311394
BabyStool	EC.4.2.1.80	VD	VD	-0.000133627	0.000174951	0.0311394
BabyStool	EC.5.3.1.31	VD	VD	-0.000166055	0.000137102	0.0311394
BabyStool	EC.6.2.1.17	VD	VD	-0.000132202	0.000242842	0.0311394
BabyStool	EC.1.8.5.3	VD	VD	-0.000367957	0.000306295	0.0350998
BabyStool	EC.2.9.1.1	VD	VD	-0.000399148	0.000313006	0.0350998
BabyStool	EC.2.1.1.35	VD	VD	-0.000338993	0.000361104	0.0391437
BabyStool	EC.4.2.1.30	VD	VD	-0.000411847	0.00037318	0.0391478
BabyStool	EC.2.7.7.65	VD	VD	-0.000691653	0.000419716	0.0426536
BabyStool	EC.2.3.1.41	VD	VD	-0.000366902	0.000441566	0.0435143
BabyStool	EC.2.7.2.15	VD	VD	-0.000335457	0.000580816	0.0555534
BabyStool	EC.1.2.1.2	VD	VD	-0.00107737	0.000767092	0.0696661
BabyStool	EC.3.2.1.28	VD	VD	-0.000379292	0.000771212	0.0696661
BabyStool	EC.4.1.1.85	VD	VD	-0.000375026	0.000841586	0.0739686
BabyStool	EC.1.1.1.130	VD	VD	-0.000158219	0.000868904	0.0743599
BabyStool	EC.3.2.1.17	VD	VD	-0.0006973	0.000972629	0.0811023
BabyStool	EC.2.7.1.29	VD	VD	-0.00018783	0.00115904	0.0942301
BabyStool	EC.5.5.1.2	VD	VD	-0.000154448	0.00120824	0.0958343

## Sheet: Table S4
Sample Type	Feature	Metadata_Factor	Value	Coef	pval	qval
Vaginal	ARO.PWY	Time	a_Prenatal	-0.00427752	6.543e-10	3.77383e-07
Vaginal	COMPLETE.ARO.PWY	Time	a_Prenatal	-0.00442836	8.55097e-10	3.77383e-07
Vaginal	PWY.6163	Time	a_Prenatal	-0.00458393	3.50471e-10	3.77383e-07
Vaginal	PWY.5695	Time	a_Prenatal	-0.00398014	1.01687e-08	3.36584e-06
Vaginal	NONMEVIPP.PWY	Time	a_Prenatal	-0.00352353	2.56928e-08	3.40173e-06
Vaginal	PWY.5121	Time	a_Prenatal	-0.00355188	1.44658e-08	3.40173e-06
Vaginal	PWY.6609	Time	a_Prenatal	-0.00364763	1.95375e-08	3.40173e-06
Vaginal	PWY.7392	Time	a_Prenatal	-0.0027102	2.37219e-08	3.40173e-06
Vaginal	PWY.7560	Time	a_Prenatal	-0.00352353	2.56928e-08	3.40173e-06
Vaginal	THISYN.PWY	Time	a_Prenatal	-0.00280759	2.12162e-08	3.40173e-06
Vaginal	PWY.6895	Time	a_Prenatal	-0.00233319	2.90772e-08	3.49984e-06
Vaginal	P122.PWY	Time	a_Prenatal	0.00623905	4.00187e-08	4.12776e-06
Vaginal	PWY.6628	Time	a_Prenatal	-0.00286465	4.05294e-08	4.12776e-06
Vaginal	PWY.6700	Time	a_Prenatal	-0.00333868	5.21668e-08	4.93349e-06
Vaginal	PWY.6630	Time	a_Prenatal	-0.00274752	5.84014e-08	5.1549e-06
Vaginal	CALVIN.PWY	Time	a_Prenatal	-0.00416903	8.41221e-08	6.55163e-06
Vaginal	P42.PWY	Time	a_Prenatal	-0.00429607	7.96967e-08	6.55163e-06
Vaginal	PWY.6897	Time	a_Prenatal	-0.00350121	1.04368e-07	7.67687e-06
Vaginal	P161.PWY	Time	a_Prenatal	0.008994	1.49579e-07	1.04233e-05
Vaginal	SER.GLYSYN.PWY	Time	a_Prenatal	-0.0029125	1.81601e-07	1.2022e-05
Vaginal	PWY.7663	Time	a_Prenatal	-0.00359251	1.93975e-07	1.22296e-05
Vaginal	PWY.5100	Time	a_Prenatal	0.00857355	2.80986e-07	1.6175e-05
Vaginal	PWY.5973	Time	a_Prenatal	-0.00336786	2.79145e-07	1.6175e-05
Vaginal	PWY.6969	Time	a_Prenatal	-0.00164603	2.94604e-07	1.62523e-05
Vaginal	PWY.6737	Time	a_Prenatal	-0.00399001	4.45998e-07	2.27116e-05
Vaginal	PWY.922	Time	a_Prenatal	0.00788628	4.43059e-07	2.27116e-05
Vaginal	PWY.5910	Time	a_Prenatal	0.00769388	4.66595e-07	2.28805e-05
Vaginal	PWY.5507	Time	Birth	0.000378242	5.33866e-07	2.52442e-05
Vaginal	PWY.6703	Time	a_Prenatal	-0.00245803	5.92209e-07	2.70374e-05
Vaginal	ASPASN.PWY	Time	a_Prenatal	-0.00286126	9.63658e-07	4.24843e-05
Vaginal	TCA	Time	a_Prenatal	-0.00152746	9.94722e-07	4.24843e-05
Vaginal	FASYN.ELONG.PWY	Time	a_Prenatal	-0.00284495	1.39437e-06	4.61535e-05
Vaginal	NAGLIPASYN.PWY	Time	a_Prenatal	-0.00273066	1.12032e-06	4.61535e-05
Vaginal	PANTO.PWY	Time	a_Prenatal	-0.00237315	1.38958e-06	4.61535e-05
Vaginal	PWY.1269	Time	a_Prenatal	-0.00234561	1.29061e-06	4.61535e-05
Vaginal	PWY.5913	Time	a_Prenatal	-0.00232972	1.15968e-06	4.61535e-05
Vaginal	PWY.6467	Time	a_Prenatal	-0.00232099	1.31482e-06	4.61535e-05
Vaginal	PWY.6471	Time	a_Prenatal	0.00634737	1.34138e-06	4.61535e-05
Vaginal	PWY4FS.7	Time	a_Prenatal	0.006279	1.3874e-06	4.61535e-05
Vaginal	PWY4FS.8	Time	a_Prenatal	0.006279	1.3874e-06	4.61535e-05
Vaginal	PWY.5384	Time	a_Prenatal	0.00796877	1.61135e-06	5.07958e-05
Vaginal	PYRIDNUCSYN.PWY	Time	a_Prenatal	-0.00248554	1.58332e-06	5.07958e-05
Vaginal	PHOSLIPSYN.PWY	Time	a_Prenatal	0.00602721	2.12108e-06	6.38253e-05
Vaginal	PYRIDNUCSAL.PWY	Time	a_Prenatal	-0.00269451	2.07457e-06	6.38253e-05
Vaginal	AEROBACTINSYN.PWY	Time	a_Prenatal	1.12166e-05	2.46841e-06	6.66973e-05
Vaginal	HEME.BIOSYNTHESIS.II	Time	a_Prenatal	-0.000910977	2.40445e-06	6.66973e-05
Vaginal	P381.PWY	Time	Birth	0.000356014	2.40252e-06	6.66973e-05
Vaginal	PWY.5918	Time	a_Prenatal	-0.000941891	2.35629e-06	6.66973e-05
Vaginal	PWY0.1586	Time	a_Prenatal	0.00670479	2.45883e-06	6.66973e-05
Vaginal	COLANSYN.PWY	Time	a_Prenatal	-0.00230353	3.03126e-06	8.02677e-05
Vaginal	PWY.7208	Time	a_Prenatal	0.00722689	3.44785e-06	8.9509e-05
Vaginal	PWY.5347	Time	a_Prenatal	-0.00172738	4.11185e-06	0.000102719
Vaginal	PWY.6892	Time	a_Prenatal	-0.00207304	4.0733e-06	0.000102719
Vaginal	UDPNAGSYN.PWY	Time	a_Prenatal	0.00581481	4.67273e-06	0.000114568
Vaginal	PWY.5667	Time	a_Prenatal	0.00577092	4.96312e-06	0.000117342
Vaginal	PWY0.1319	Time	a_Prenatal	0.00577092	4.96312e-06	0.000117342
Vaginal	PWY.5659	Time	a_Prenatal	-0.00318846	6.10851e-06	0.000141889
Vaginal	POLYISOPRENSYN.PWY	Time	a_Prenatal	0.00532736	6.56054e-06	0.000149761
Vaginal	P23.PWY	Time	a_Prenatal	-0.00124847	6.6928e-06	0.000150191
Vaginal	COA.PWY	Time	a_Prenatal	0.00511285	7.14728e-06	0.000157717
Vaginal	PWY.621	Time	a_Prenatal	0.00709013	9.48056e-06	0.000205775
Vaginal	PWY.7376	Time	Birth	0.000269962	9.77785e-06	0.000208805
Vaginal	P124.PWY	Time	a_Prenatal	0.00592919	1.22963e-05	0.000258418
Vaginal	PWY.7323	Time	a_Prenatal	-0.00254517	1.288e-05	0.000266454
Vaginal	PWY.7221	Time	a_Prenatal	0.00551698	1.39015e-05	0.000283163
Vaginal	RHAMCAT.PWY	G_1	G_1	-0.000624689	2.10906e-05	0.00042309
Vaginal	PWY.6891	Time	a_Prenatal	-0.0013697	2.41617e-05	0.000477464
Vaginal	PWY.6387	Time	a_Prenatal	0.00477667	2.89894e-05	0.000564441
Vaginal	PWY.6385	Time	a_Prenatal	0.00470921	2.98842e-05	0.000573431
Vaginal	PEPTIDOGLYCANSYN.PWY	Time	a_Prenatal	0.0046907	3.12685e-05	0.000591422
Vaginal	PWY.7003	Time	a_Prenatal	-0.00140785	3.65418e-05	0.000681428
Vaginal	ANAGLYCOLYSIS.PWY	Time	a_Prenatal	0.0050555	3.71177e-05	0.000682554
Vaginal	X1CMET2.PWY	Time	a_Prenatal	-0.00192252	4.39923e-05	0.000797887
Vaginal	PWY.7219	Time	a_Prenatal	0.00508889	4.6838e-05	0.00083802
Vaginal	PWY.5104	Time	a_Prenatal	-0.00160068	5.41659e-05	0.000956209
Vaginal	PWY.6386	Time	a_Prenatal	0.00416216	6.62797e-05	0.00115466
Vaginal	HISDEG.PWY	Time	a_Prenatal	-0.00184819	6.99433e-05	0.00120266
Vaginal	P281.PWY	Time	a_Prenatal	1.71235e-05	7.35193e-05	0.00122191
Vaginal	PANTOSYN.PWY	Time	a_Prenatal	-0.00209096	7.32671e-05	0.00122191
Vaginal	PWY.6545	Time	a_Prenatal	-0.00110133	7.38311e-05	0.00122191
Vaginal	PWY0.41	Time	a_Prenatal	6.6833e-06	7.62556e-05	0.00124645
Vaginal	PWY.7229	Time	a_Prenatal	0.00511307	7.89807e-05	0.00127525
Vaginal	PWY.6126	Time	a_Prenatal	0.00501841	8.34932e-05	0.00131601
Vaginal	TYRFUMCAT.PWY	Time	a_Prenatal	6.51064e-06	8.33421e-05	0.00131601
Vaginal	GLCMANNANAUT.PWY	Time	a_Prenatal	-0.00143012	9.09549e-05	0.00141676
Vaginal	PWY.6143	Time	a_Prenatal	6.38399e-06	9.57657e-05	0.00147435
Vaginal	PWY.5189	Time	a_Prenatal	-0.00120369	9.69836e-05	0.00147593
Vaginal	PWY.5188	Time	a_Prenatal	-0.00118499	9.97921e-05	0.00148455
Vaginal	PWY.7431	Time	a_Prenatal	2.10652e-05	9.97604e-05	0.00148455
Vaginal	CHLOROPHYLL.SYN	Time	a_Prenatal	6.31784e-06	0.000108135	0.0015562
Vaginal	PWY.5531	Time	a_Prenatal	6.31784e-06	0.000108135	0.0015562
Vaginal	PWY.7159	Time	a_Prenatal	6.31784e-06	0.000108135	0.0015562
Vaginal	CATECHOL.ORTHO.CLEAVAGE.PWY	Time	a_Prenatal	1.72598e-05	0.000110504	0.0015732
Vaginal	PWY.5088	Time	a_Prenatal	6.65294e-06	0.000115875	0.00163211
Vaginal	PWY.7377	Time	a_Prenatal	-0.000646519	0.000125225	0.00174524
Vaginal	P108.PWY	Time	a_Prenatal	-0.00144285	0.000135308	0.00186612
Vaginal	PWY.6182	Time	a_Prenatal	1.86933e-05	0.000140733	0.00192093
Vaginal	HSERMETANA.PWY	Time	a_Prenatal	-0.000943121	0.000151728	0.00204988
Vaginal	PWY.5417	Time	a_Prenatal	1.8913e-05	0.000164591	0.00217919
Vaginal	PWY.5431	Time	a_Prenatal	1.8913e-05	0.000164591	0.00217919
Vaginal	P341.PWY	Time	a_Prenatal	6.24479e-06	0.000185726	0.00243237
Vaginal	PWY.6263	Time	a_Prenatal	-0.000249646	0.000187388	0.00243237
Vaginal	PWY.7316	Time	a_Prenatal	8.3436e-06	0.000190937	0.00245437
Vaginal	PWY.6185	Time	a_Prenatal	1.92966e-05	0.000202422	0.00257699
Vaginal	ANAEROFRUCAT.PWY	Time	a_Prenatal	-0.00227093	0.000219408	0.00276663
Vaginal	FOLSYN.PWY	Time	a_Prenatal	-0.00191142	0.000231572	0.00289246
Vaginal	PWY.7220	Time	a_Prenatal	0.00501861	0.000238247	0.00289394
Vaginal	PWY.7222	Time	a_Prenatal	0.00501861	0.000238247	0.00289394
Vaginal	PWY.7539	Time	a_Prenatal	-0.00243324	0.000238064	0.00289394
Vaginal	MET.SAM.PWY	Time	a_Prenatal	-0.0014136	0.00025941	0.00312235
Vaginal	PWY.7031	Time	a_Prenatal	-0.000104614	0.000274074	0.00326914
Vaginal	PWY.3001	Time	a_Prenatal	-0.00156853	0.000295744	0.00349612
Vaginal	PWY.5181	Time	a_Prenatal	2.21019e-05	0.000382221	0.00443913
Vaginal	PWY0.1415	G_1	G_1	-0.000466101	0.000381437	0.00443913
Vaginal	HOMOSER.METSYN.PWY	Time	a_Prenatal	-0.0010938	0.000386996	0.0044555
Vaginal	PWY.7371	Time	a_Prenatal	-9.72692e-05	0.000408081	0.00461794
Vaginal	PWY.7373	Time	a_Prenatal	-9.72692e-05	0.000408081	0.00461794
Vaginal	X3.HYDROXYPHENYLACETATE.DEGRADATION.PWY	Time	a_Prenatal	2.591e-05	0.000445196	0.00495327
Vaginal	FAO.PWY	G_1	G_1	-0.000672085	0.000444781	0.00495327
Vaginal	UBISYN.PWY	G_1	G_1	-0.000389707	0.000461357	0.00509031
Vaginal	PWY0.1533	G_1	G_1	-0.000410591	0.000485198	0.00530911
Vaginal	PWY.5855	G_1	G_1	-0.000390311	0.000528329	0.00559606
Vaginal	PWY.5856	G_1	G_1	-0.000390311	0.000528329	0.00559606
Vaginal	PWY.5857	G_1	G_1	-0.000390311	0.000528329	0.00559606
Vaginal	PWY.6708	G_1	G_1	-0.000390311	0.000528329	0.00559606
Vaginal	COBALSYN.PWY	Time	a_Prenatal	-0.00132706	0.000555085	0.00583279
Vaginal	POLYAMSYN.PWY	G_1	G_1	-0.000504542	0.000572684	0.00597034
Vaginal	ALL.CHORISMATE.PWY	G_1	G_1	-0.000572638	0.000594269	0.00610025
Vaginal	GLYOXYLATE.BYPASS	G_1	G_1	-0.000482648	0.00059436	0.00610025
Vaginal	ECASYN.PWY	G_1	G_1	-0.000398335	0.000607731	0.00618951
Vaginal	PWY.7328	Time	a_Prenatal	-0.00083227	0.000628419	0.00635135
Vaginal	PWY.5920	G_1	G_1	-0.000327981	0.000662578	0.00664586
Vaginal	DTDPRHAMSYN.PWY	Time	a_Prenatal	-0.00281927	0.000669059	0.0066604
Vaginal	PWY.6269	Time	a_Prenatal	-0.0012882	0.000697673	0.00689342
Vaginal	GLUCARDEG.PWY	G_1	G_1	-0.000299988	0.000749318	0.00724158
Vaginal	PWY.5509	Time	a_Prenatal	-0.00127732	0.000739313	0.00724158
Vaginal	PWY0.1338	G_1	G_1	-0.000298033	0.000746227	0.00724158
Vaginal	PWY.7031	Time	Birth	-9.78903e-05	0.000785081	0.00747804
Vaginal	PWY0.321	Time	a_Prenatal	2.90399e-05	0.000782222	0.00747804
Vaginal	PWY0.1298	Time	a_Prenatal	-0.00134363	0.000791056	0.00748113
Vaginal	PWY.6071	Time	a_Prenatal	2.96276e-05	0.000826412	0.00776006
Vaginal	ARGDEG.PWY	G_1	G_1	-0.000375011	0.000844357	0.00781769
Vaginal	ORNARGDEG.PWY	G_1	G_1	-0.000375011	0.000844357	0.00781769
Vaginal	AST.PWY	G_1	G_1	-0.000298857	0.000863254	0.00793714
Vaginal	FUC.RHAMCAT.PWY	G_1	G_1	-0.000338476	0.000912214	0.00832945
Vaginal	PWY.7315	G_1	G_1	-0.000416596	0.000944483	0.00856503
Vaginal	PWY.5177	G_1	G_1	-0.000348117	0.00097365	0.00876947
Vaginal	PWY.7371	Time	Birth	-9.17182e-05	0.00102024	0.00906577
Vaginal	PWY.7373	Time	Birth	-9.17182e-05	0.00102024	0.00906577
Vaginal	GLYCOL.GLYOXDEG.PWY	G_1	G_1	-0.000361716	0.00108941	0.00961586
Vaginal	PWY.7094	G_1	G_1	-0.000169955	0.0011197	0.00981775
Vaginal	PWY0.1061	Time	a_Prenatal	-0.00217212	0.00114451	0.00996932
Vaginal	TRNA.CHARGING.PWY	Time	a_Prenatal	-0.00196523	0.00115434	0.0099892
Vaginal	ORNDEG.PWY	G_1	G_1	-0.000372901	0.00121322	0.0104306
Vaginal	PWY.6263	Time	Birth	-0.000216519	0.00132603	0.0113269
Vaginal	P221.PWY	Time	Birth	0.000103227	0.00137822	0.0116952
Vaginal	PWY.6629	G_1	G_1	-0.000727954	0.00138682	0.0116952
Vaginal	P162.PWY	Time	a_Prenatal	-0.000374319	0.0014586	0.0122227
Vaginal	PWY.3781	Time	a_Prenatal	-0.000563123	0.0014717	0.0122549
Vaginal	KDO.NAGLIPASYN.PWY	G_1	G_1	-0.000514898	0.00157231	0.0128503
Vaginal	PWY.5860	G_1	G_1	-0.00051045	0.00156852	0.0128503
Vaginal	PWY.5862	G_1	G_1	-0.00051045	0.00156852	0.0128503
Vaginal	TCA.GLYOX.BYPASS	G_1	G_1	-0.000499221	0.00183385	0.0148958
Vaginal	PWY.7184	BMI	BMI	-7.52596e-05	0.00186824	0.0150826
Vaginal	GALACTUROCAT.PWY	G_1	G_1	-0.000329085	0.00191723	0.0153843
Vaginal	PWY.7254	Time	a_Prenatal	-0.000592994	0.00197279	0.0157348
Vaginal	METHGLYUT.PWY	G_1	G_1	-0.000314115	0.00206206	0.0161548
Vaginal	NAD.BIOSYNTHESIS.II	G_1	G_1	-0.000395559	0.00205889	0.0161548
Vaginal	PWY.2941	Time	a_Prenatal	0.00390795	0.00205695	0.0161548
Vaginal	PWY.6478	Time	a_Prenatal	-0.000155027	0.00229367	0.0178636
Vaginal	PWY.6125	BMI	BMI	-9.12223e-05	0.00237162	0.0181543
Vaginal	PWY.6317	Time	a_Prenatal	0.00382525	0.00235158	0.0181543
Vaginal	PWY.6749	G_1	G_1	-0.000154899	0.00237213	0.0181543
Vaginal	ARGORNPROST.PWY	Time	a_Prenatal	-0.000504848	0.00252831	0.0187005
Vaginal	FERMENTATION.PWY	Time	a_Prenatal	-0.00172385	0.00254237	0.0187005
Vaginal	PENTOSE.P.PWY	Time	a_Prenatal	-0.00175483	0.0024821	0.0187005
Vaginal	PPGPPMET.PWY	G_1	G_1	-0.000517573	0.00252183	0.0187005
Vaginal	PWY.5845	G_1	G_1	-0.000530184	0.00251587	0.0187005
Vaginal	PWY.5850	G_1	G_1	-0.000530184	0.00251587	0.0187005
Vaginal	PWY.5896	G_1	G_1	-0.000530184	0.00251587	0.0187005
Vaginal	P164.PWY	Time	Birth	0.000847574	0.00259708	0.0189974
Vaginal	PWY.5686	Time	a_Prenatal	0.00419812	0.00262855	0.0190175
Vaginal	PWY.5837	G_1	G_1	-0.000453335	0.00262565	0.0190175
Vaginal	PWY.5154	G_1	G_1	-0.000448663	0.00294399	0.021184
Vaginal	GALACT.GLUCUROCAT.PWY	G_1	G_1	-0.000321662	0.00304307	0.0217785
Vaginal	OANTIGEN.PWY	Time	a_Prenatal	-0.00230208	0.00318977	0.0225842
Vaginal	PWY.5178	Time	a_Prenatal	1.28639e-05	0.00318218	0.0225842
Vaginal	PWY.5918	G_1	G_1	-0.000556428	0.00321611	0.0226496
Vaginal	ARG.POLYAMINE.SYN	G_1	G_1	-0.000438519	0.00326347	0.0227412
Vaginal	PWY.7228	BMI	BMI	-0.000104083	0.0032591	0.0227412
Vaginal	PWY.7197	BMI	BMI	-9.30214e-05	0.00332597	0.0230554
Vaginal	PWY0.1241	Time	a_Prenatal	-0.000672007	0.00343063	0.023657
Vaginal	P441.PWY	Time	a_Prenatal	-0.00109928	0.00355638	0.0243972
Vaginal	PWY.5863	G_1	G_1	-0.000464549	0.00361757	0.024689
Vaginal	NONOXIPENT.PWY	Time	a_Prenatal	0.00399904	0.00363747	0.0246975
Vaginal	PWY490.3	G_1	G_1	-0.000160722	0.00372661	0.0251736
Vaginal	HISTSYN.PWY	G_1	G_1	-0.000564318	0.00382605	0.0257142
Vaginal	BIOTIN.BIOSYNTHESIS.PWY	G_1	G_1	-0.000465988	0.00391814	0.0259709
Vaginal	ENTBACSYN.PWY	G_1	G_1	-0.000578374	0.00389416	0.0259709
Vaginal	PWY.7400	Time	a_Prenatal	-0.000855115	0.00392309	0.0259709
Vaginal	ARGSYN.PWY	Time	a_Prenatal	-0.000856242	0.00403914	0.0266061
Vaginal	PWY.7196	BMI	BMI	-0.000100175	0.00409009	0.0268083
Vaginal	PWY.6397	Time	Birth	8.83592e-05	0.00436809	0.0284894
Vaginal	GLYCOLYSIS.TCA.GLYOX.BYPASS	G_1	G_1	-0.000638131	0.0044349	0.0287833
Vaginal	P105.PWY	G_1	G_1	-0.000579182	0.00451302	0.0290954
Vaginal	PWY.5705	Time	a_Prenatal	4.40249e-05	0.00452693	0.0290954
Vaginal	HEME.BIOSYNTHESIS.II	G_1	G_1	-0.000517261	0.00459477	0.0293888
Vaginal	PWY.7007	Time	Birth	0.000102141	0.00512675	0.0326337
Vaginal	POLYAMINSYN3.PWY	Time	a_Prenatal	-0.00026019	0.00540568	0.0342446
Vaginal	CODH.PWY	Time	Birth	0.000365293	0.00581927	0.0366891
Vaginal	PWY.6519	G_1	G_1	-0.000440875	0.00597359	0.0374836
Vaginal	DENITRIFICATION.PWY	Time	a_Prenatal	2.34403e-05	0.00629036	0.0392851
Vaginal	PWY.6612	Time	a_Prenatal	-0.00157002	0.00647006	0.0402176
Vaginal	PWY0.166	BMI	BMI	-7.82095e-05	0.0066845	0.0413565
Vaginal	PWY0.781	Time	a_Prenatal	-0.000712678	0.00695035	0.0428012
Vaginal	HISTSYN.PWY	Time	a_Prenatal	-0.000529322	0.00744471	0.0456333
Vaginal	P23.PWY	Time	Birth	0.000727071	0.00761176	0.0464422
Vaginal	PWY.1861	Time	a_Prenatal	-0.00125758	0.00810634	0.049233
Vaginal	SO4ASSIM.PWY	G_1	G_1	-0.000351248	0.00838236	0.0506769
Vaginal	PWY1G.0	Time	Birth	8.25913e-05	0.00849087	0.0510996
Vaginal	PWY.6562	Time	a_Prenatal	4.21933e-05	0.00876627	0.0525183
Vaginal	PWY.7200	BMI	BMI	-8.12007e-05	0.00901698	0.0537769
Vaginal	PWY.5861	G_1	G_1	-0.000505692	0.00921792	0.0547288
Vaginal	TRPSYN.PWY	Time	a_Prenatal	-0.000825817	0.00940949	0.0556168
Vaginal	PWY.6588	Time	a_Prenatal	-0.000911848	0.00959973	0.0562391
Vaginal	PWY.6876	Time	a_Prenatal	0.000409609	0.00957838	0.0562391
Vaginal	PWY.5103	Time	a_Prenatal	-0.0010661	0.00973582	0.0565645
Vaginal	PWY.5505	BMI	BMI	2.35145e-05	0.00974072	0.0565645
Vaginal	PWY.6263	G_1	G_1	-0.000166222	0.00984224	0.0569045
Vaginal	PWY.5005	G_1	G_1	-0.000122047	0.00991561	0.0570794
Vaginal	PWY.5101	Time	a_Prenatal	-0.00116475	0.0100574	0.0576448
Vaginal	BRANCHED.CHAIN.AA.SYN.PWY	Time	a_Prenatal	-0.00107989	0.0107494	0.0612734
Vaginal	PWY0.862	Time	a_Prenatal	-0.0010086	0.010783	0.0612734
Vaginal	VALDEG.PWY	Time	Birth	0.000112801	0.0108347	0.0613038
Vaginal	PWY0.845	G_1	G_1	-0.000545888	0.0109222	0.0615364
Vaginal	P4.PWY	Time	a_Prenatal	-0.000671801	0.011391	0.0639054
Vaginal	PWY.5838	G_1	G_1	-0.000542988	0.0114609	0.064026
Vaginal	PWY.7371	G_1	G_1	-6.71552e-05	0.0115846	0.0641757
Vaginal	PWY.7373	G_1	G_1	-6.71552e-05	0.0115846	0.0641757
Vaginal	PWY.5897	G_1	G_1	-0.000528814	0.0119375	0.0653112
Vaginal	PWY.5898	G_1	G_1	-0.000528814	0.0119375	0.0653112
Vaginal	PWY.5899	G_1	G_1	-0.000528814	0.0119375	0.0653112
Vaginal	PWY.7237	G_1	G_1	-0.000200491	0.0120882	0.0655933
Vaginal	PWY0.1261	G_1	G_1	-0.000775583	0.0120824	0.0655933
Vaginal	PWY.5677	Time	a_Prenatal	-0.000558562	0.0127936	0.0687429
Vaginal	PWY.6901	Time	a_Prenatal	-0.000800484	0.0128487	0.0687429
Vaginal	PWY.7254	G_1	G_1	-0.000464299	0.0128739	0.0687429
Vaginal	RIBOSYN2.PWY	Time	a_Prenatal	-0.00218035	0.0128763	0.0687429
Vaginal	PWY.6396	BMI	BMI	-7.53498e-06	0.012977	0.0688624
Vaginal	PWY.7211	G_1	G_1	-0.00067533	0.0130027	0.0688624
Vaginal	PWY.841	BMI	BMI	-4.62351e-05	0.0135166	0.0712985
Vaginal	PWY.6353	Time	a_Prenatal	-0.000674326	0.0136873	0.0719126
Vaginal	PWY.7031	G_1	G_1	-6.82683e-05	0.0137587	0.0720019
Vaginal	PWY.5676	Time	a_Prenatal	-0.000758114	0.0146593	0.0764131
Vaginal	SULFATE.CYS.PWY	G_1	G_1	-0.000400557	0.0147577	0.0766242
Vaginal	PROTOCATECHUATE.ORTHO.CLEAVAGE.PWY	Time	a_Prenatal	2.34267e-05	0.0148623	0.0768659
Vaginal	ILEUSYN.PWY	Time	a_Prenatal	-0.0011238	0.0151282	0.0776349
Vaginal	VALSYN.PWY	Time	a_Prenatal	-0.0011238	0.0151282	0.0776349
Vaginal	REDCITCYC	Time	Birth	0.000481342	0.0156867	0.0801898
Vaginal	PWY.5097	Time	a_Prenatal	0.00294096	0.0164189	0.0836101
Vaginal	P125.PWY	BMI	BMI	-4.81595e-06	0.0164982	0.0836514
Vaginal	PWY.5154	Time	a_Prenatal	-0.000364615	0.0165534	0.0836514
Vaginal	PWY.5840	G_1	G_1	-0.000513121	0.0167798	0.0844732
Vaginal	PWY.5345	G_1	G_1	-0.000364452	0.0170847	0.0856826
Vaginal	PWY.5676	BMI	BMI	2.96759e-05	0.017396	0.0869145
Vaginal	PWY0.162	BMI	BMI	-5.75759e-05	0.0175782	0.0874944
Vaginal	PWY.6749	BMI	BMI	4.89505e-06	0.0176754	0.0876489
Vaginal	ARGSYNBSUB.PWY	Time	a_Prenatal	-0.0007022	0.0181782	0.0898058
Vaginal	PWY.5022	G_1	G_1	-0.000286731	0.0184149	0.0906368
Vaginal	GALACTARDEG.PWY	Time	a_Prenatal	3.23833e-05	0.0190564	0.0931023
Vaginal	GLUCARGALACTSUPER.PWY	Time	a_Prenatal	3.23833e-05	0.0190564	0.0931023
Vaginal	PWY.6590	Time	a_Prenatal	-0.000246983	0.0197901	0.0963312
Vaginal	P163.PWY	Time	a_Prenatal	-0.000508863	0.0203532	0.0987092
Vaginal	CENTFERM.PWY	Time	a_Prenatal	-0.000198112	0.0206559	0.0994486
Vaginal	PWY.5022	Time	a_Prenatal	-0.000286242	0.0206126	0.0994486
BabySaliva	GOLPDLCAT.PWY	GA_37w	GA_37w	-0.000897402	2.04411e-06	0.0020298
BabySaliva	PWY.6629	G_1	G_1	-0.0020441	9.52696e-06	0.00473014
BabySaliva	ENTBACSYN.PWY	G_1	G_1	-0.00177165	2.43525e-05	0.00487285
BabySaliva	FUC.RHAMCAT.PWY	G_1	G_1	-0.00051153	1.67162e-05	0.00487285
BabySaliva	GLYOXYLATE.BYPASS	G_1	G_1	-0.000660335	2.4536e-05	0.00487285
BabySaliva	ARGDEG.PWY	G_1	G_1	-0.000489469	4.18029e-05	0.00521471
BabySaliva	GLYCOL.GLYOXDEG.PWY	G_1	G_1	-0.00049777	4.20118e-05	0.00521471
BabySaliva	ORNARGDEG.PWY	G_1	G_1	-0.000489469	4.18029e-05	0.00521471
BabySaliva	DTDPRHAMSYN.PWY	GA_37w	GA_37w	-0.00396552	8.02609e-05	0.00619131
BabySaliva	FAO.PWY	G_1	G_1	-0.000780241	6.72197e-05	0.00619131
BabySaliva	GALACT.GLUCUROCAT.PWY	G_1	G_1	-0.000451793	8.10545e-05	0.00619131
BabySaliva	GLUCARDEG.PWY	G_1	G_1	-0.000342665	7.70002e-05	0.00619131
BabySaliva	PWY0.1338	G_1	G_1	-0.000341303	6.89665e-05	0.00619131
BabySaliva	TCA.GLYOX.BYPASS	G_1	G_1	-0.000778621	9.98703e-05	0.00708366
BabySaliva	AST.PWY	G_1	G_1	-0.000342221	0.000123221	0.00719759
BabySaliva	ECASYN.PWY	G_1	G_1	-0.000474123	0.000114084	0.00719759
BabySaliva	ORNDEG.PWY	G_1	G_1	-0.000514578	0.000116587	0.00719759
BabySaliva	PWY0.1533	G_1	G_1	-0.000454877	0.000134098	0.00739773
BabySaliva	METHGLYUT.PWY	G_1	G_1	-0.000450292	0.000146551	0.00765919
BabySaliva	ALL.CHORISMATE.PWY	G_1	G_1	-0.000903844	0.000249013	0.0117002
BabySaliva	GLYCOLYSIS.TCA.GLYOX.BYPASS	G_1	G_1	-0.00114093	0.0002472	0.0117002
BabySaliva	PWY.5855	G_1	G_1	-0.000486288	0.000306349	0.0117002
BabySaliva	PWY.5856	G_1	G_1	-0.000486288	0.000306349	0.0117002
BabySaliva	PWY.5857	G_1	G_1	-0.000486288	0.000306349	0.0117002
BabySaliva	PWY.6708	G_1	G_1	-0.000486288	0.000306349	0.0117002
BabySaliva	PYRIDOXSYN.PWY	G_1	G_1	-0.000478513	0.000270308	0.0117002
BabySaliva	UBISYN.PWY	G_1	G_1	-0.000490668	0.000364596	0.013409
BabySaliva	FUCCAT.PWY	G_1	G_1	-0.000474524	0.000500129	0.0165543
BabySaliva	OANTIGEN.PWY	GA_37w	GA_37w	-0.00392814	0.000481492	0.0165543
BabySaliva	PWY0.845	G_1	G_1	-0.00075576	0.000483918	0.0165543
BabySaliva	GALACTUROCAT.PWY	G_1	G_1	-0.000408807	0.000649583	0.0208076
BabySaliva	PWY1G.0	GA_37w	GA_37w	-0.000644313	0.000804362	0.0249604
BabySaliva	P105.PWY	G_1	G_1	-0.000771041	0.000850512	0.0255927
BabySaliva	PWY.5177	G_1	G_1	-0.000561847	0.00090879	0.026542
BabySaliva	P108.PWY	Breastfeeding	Breastfeeding	-0.000932524	0.00106258	0.030147
BabySaliva	PRPP.PWY	G_1	G_1	-0.00219738	0.0010969	0.0302562
BabySaliva	CHLOROPHYLL.SYN	GA_37w	GA_37w	-0.000271231	0.00188672	0.0480387
BabySaliva	PWY.5531	GA_37w	GA_37w	-0.000271231	0.00188672	0.0480387
BabySaliva	PWY.7159	GA_37w	GA_37w	-0.000271231	0.00188672	0.0480387
BabySaliva	PWY.6703	GA_37w	GA_37w	0.0026417	0.00232878	0.057812
BabySaliva	PWY.6383	GA_37w	GA_37w	-0.000989837	0.0026738	0.0647581
BabySaliva	P441.PWY	GA_37w	GA_37w	0.00230647	0.00347311	0.0821143
BabyStool	GOLPDLCAT.PWY	VD	VD	-0.00119421	0.000147638	0.0151102
BabyStool	HCAMHPDEG.PWY	VD	VD	-0.000623211	0.000178669	0.0151102
BabyStool	KETOGLUCONMET.PWY	VD	VD	-0.000894292	0.000180296	0.0151102
BabyStool	PWY.3781	VD	VD	-0.00105902	4.55037e-05	0.0151102
BabyStool	PWY.5180	VD	VD	-0.00067618	0.000251836	0.0151102
BabyStool	PWY.5182	VD	VD	-0.00067618	0.000251836	0.0151102
BabyStool	PWY.5747	VD	VD	-0.000628721	0.000217362	0.0151102
BabyStool	PWY.6690	VD	VD	-0.000623211	0.000178669	0.0151102
BabyStool	PWY.7446	VD	VD	-0.000690502	0.000246097	0.0151102
BabyStool	PWY0.1277	VD	VD	-0.000724771	0.000158452	0.0151102
BabyStool	PWY0.42	VD	VD	-0.000616353	0.000220945	0.0151102
BabyStool	PWY.5415	VD	VD	-0.000313012	0.00065295	0.0359122
BabyStool	PWY.5178	VD	VD	-0.00020768	0.00103271	0.05243
